# Supplementary material for: Plasma p-tau217 and glucose metabolism correlate in neocortical association areas in Alzheimer's disease
Source: Brain Commun. 2026 Mar 9;8(2):fcag074. doi: 10.1093/braincomms/fcag074 (PMC13070614; doi:10.1093/braincomms/fcag074)
Supplement: fcag074_Supplementary_Data [file fcag074_supplementary_data.zip › Supplementary_Table_1.xlsx]

## Sheet: pTau217
model ID number	type	y-variable	x-variable	number of subjects	β-value: x-variable	p-value: x-variable	β-value: age	p-value: age	β-value: Education years	p-value: Education years	β-value: apoe4 carrier (Yes)	p-value: apoe4 carrier (Yes)	β-value: race (White/NH)	p-value: race (White/NH)	β-value: sex (M)	p-value: sex (M)	β-value: Intercept	p-value: Intercept
0	FDG PET	Anterior Cingulate FDG-PET SUVR	Plasma P-tau217 (log10)	38	-0.06	0.72											2.36e-16	1.0
1	FDG PET	Frontal FDG-PET SUVR	Plasma P-tau217 (log10)	38	-0.3	0.07											1.77e-15	1.0
2	FDG PET	Inferior Parietal FDG-PET SUVR	Plasma P-tau217 (log10)	38	-0.492	0.002											4.58e-16	1.0
3	FDG PET	Lateral Temporal FDG-PET SUVR	Plasma P-tau217 (log10)	38	-0.514	<0.001											6.25e-16	1.0
4	FDG PET	Medial Temporal FDG-PET SUVR	Plasma P-tau217 (log10)	37	-0.081	0.62			0.414	0.01							3.22e-04	1.0
5	FDG PET	Posterior Cingulate FDG-PET SUVR	Plasma P-tau217 (log10)	37	0.229	0.16			0.324	0.04997							0.031	0.85
6	FDG PET	Precuneus FDG-PET SUVR	Plasma P-tau217 (log10)	38	-0.327	0.04											5.97e-16	1.0
7	FDG PET	Sensorimotor FDG-PET SUVR	Plasma P-tau217 (log10)	38	-0.346	0.03											2.82e-15	1.0
8	Plasma	Plasma Aβ42/40 (log10)	Plasma P-tau217 (log10)	32	0.213	0.25									0.804	0.03	-0.223	0.3
9	Plasma	Plasma GFAP (log10)	Plasma P-tau217 (log10)	39	0.396	0.01											2.21e-16	1.0
10	Plasma	Plasma NFL (log10)	Plasma P-tau217 (log10)	39	0.158	0.34											7.63e-17	1.0
11	Plasma	Plasma P-tau181 (log10)	Plasma P-tau217 (log10)	39	0.449	0.004											9.85e-16	1.0
12	Plasma	Plasma P-tau217 / Aβ42 (log10)	Plasma P-tau217 (log10)	34	0.871	<0.001											0.00e+00	1.0
13	Plasma	Plasma P-tau231 (log10)	Plasma P-tau217 (log10)	36	0.359	0.03											1.80e-16	1.0
14	Cognitive	ADCS Activities of Daily Living (ADL) Scale	Plasma P-tau217 (log10)	34	-0.079	0.66											2.78e-16	1.0
15	Cognitive	Alzheimer's Disease Assessment Scale – Cognitive Subscale (ADAS cog)	Plasma P-tau217 (log10)	34	0.301	0.08											1.11e-16	1.0
16	Cognitive	Benton Visual Retention Test	Plasma P-tau217 (log10)	33	-0.49	0.003			0.311	0.046							6.31e-17	1.0
17	Cognitive	CDR Sum of Boxes	Plasma P-tau217 (log10)	34	0.018	0.92											5.55e-17	1.0
18	Cognitive	Clinical Dementia Rating (CDR)	Plasma P-tau217 (log10)	34	0.019	0.91											-9.02e-17	1.0
19	Cognitive	Controlled Oral Word Association Test (COWAT)	Plasma P-tau217 (log10)	34	-0.315	0.07											-2.43e-17	1.0
20	Cognitive	Digit Span Test	Plasma P-tau217 (log10)	34	-0.346	0.04											-3.37e-16	1.0
21	Cognitive	Geriatric Depression Scale	Plasma P-tau217 (log10)	22	0.024	0.91											5.55e-17	1.0
22	Cognitive	Mini Mental State Exam	Plasma P-tau217 (log10)	34	-0.283	0.11											-4.49e-16	1.0
23	Cognitive	Neuropsychiatric Inventory (NPI)	Plasma P-tau217 (log10)	34	0.035	0.84											4.16e-17	1.0
24	Cognitive	Trail-Making Test A	Plasma P-tau217 (log10)	31	0.412	0.01	-0.348	0.03									4.16e-17	1.0
25	Cognitive	Trail-Making Test B	Plasma P-tau217 (log10)	17	-0.011	0.97											-9.97e-17	1.0
26	Volumetric	Left Angular Gyrus Volume z-score	Plasma P-tau217 (log10)	32	-0.377	0.02	0.401	0.01									0.00e+00	1.0
27	Volumetric	Left Anterior Cingulate Volume z-score	Plasma P-tau217 (log10)	32	0.223	0.22											4.16e-17	1.0
28	Volumetric	Left Combined Inferior + Middle Temporal + Fusiform Volume z-score	Plasma P-tau217 (log10)	32	-0.173	0.34											-1.39e-17	1.0
29	Volumetric	Left Combined Inferior + Middle Temporal Volume z-score	Plasma P-tau217 (log10)	32	-0.108	0.56											5.55e-17	1.0
30	Volumetric	Left Combined Inferior Frontal + Insula Volume z-score	Plasma P-tau217 (log10)	32	-0.108	0.56											-2.78e-17	1.0
31	Volumetric	Left Combined Inferior Frontal + Insula Volume z-score	Plasma P-tau217 (log10)	32	-0.019	0.92											4.16e-17	1.0
32	Volumetric	Left Combined Lateral Occipital + Lingual + Cuneus Volume z-score	Plasma P-tau217 (log10)	32	-0.108	0.56											5.64e-17	1.0
33	Volumetric	Left Combined Middle + Superior Frontal Volume z-score	Plasma P-tau217 (log10)	32	-0.169	0.35											-2.78e-17	1.0
34	Volumetric	Left Combined Paracentral + Postcentral Volume z-score	Plasma P-tau217 (log10)	32	0.036	0.84											2.78e-17	1.0
35	Volumetric	Left Combined Precuneus + Angular Gyrus Volume z-score	Plasma P-tau217 (log10)	32	-0.348	0.03	0.434	0.007									-2.78e-17	1.0
36	Volumetric	Left Combined Precuneus + Inferior Parietal Volume z-score	Plasma P-tau217 (log10)	32	-0.397	0.009	0.449	0.004									-2.78e-17	1.0
37	Volumetric	Left Cuneus Volume z-score	Plasma P-tau217 (log10)	32	-0.28	0.12											7.63e-17	1.0
38	Volumetric	Left Entorhinal Volume z-score	Plasma P-tau217 (log10)	32	0.063	0.72									-0.925	0.02	0.318	0.13
39	Volumetric	Left Frontal Volume z-score	Plasma P-tau217 (log10)	32	-0.135	0.46											0.00e+00	1.0
40	Volumetric	Left Fusiform Gyrus Volume z-score	Plasma P-tau217 (log10)	32	-0.237	0.19											1.39e-17	1.0
41	Volumetric	Left Gray Matter Volume z-score	Plasma P-tau217 (log10)	32	-0.153	0.39	0.366	0.04									1.11e-16	1.0
42	Volumetric	Left Hippocampal Volume z-score	Plasma P-tau217 (log10)	32	0.102	0.58											1.39e-17	1.0
43	Volumetric	Left Inferior Frontal Volume z-score	Plasma P-tau217 (log10)	32	-0.202	0.27											2.78e-17	1.0
44	Volumetric	Left Inferior Parietal Volume z-score	Plasma P-tau217 (log10)	32	-0.429	0.005	0.426	0.005									-8.33e-17	1.0
45	Volumetric	Left Inferior Temporal Volume z-score	Plasma P-tau217 (log10)	32	-0.083	0.65											-1.39e-16	1.0
46	Volumetric	Left Insula Volume z-score	Plasma P-tau217 (log10)	32	0.145	0.43											2.78e-17	1.0
47	Volumetric	Left Lateral Occipital Volume z-score	Plasma P-tau217 (log10)	32	-0.116	0.53											6.25e-17	1.0
48	Volumetric	Left Lateral Temporal Volume z-score	Plasma P-tau217 (log10)	32	-0.136	0.46											6.94e-17	1.0
49	Volumetric	Left Lateral Ventricles Volume z-score	Plasma P-tau217 (log10)	32	0.188	0.3											8.33e-17	1.0
50	Volumetric	Left Lingual Volume z-score	Plasma P-tau217 (log10)	32	0.105	0.57											-7.63e-17	1.0
51	Volumetric	Left Middle Frontal Volume z-score	Plasma P-tau217 (log10)	32	-0.177	0.33											-1.39e-17	1.0
52	Volumetric	Left Middle Temporal Volume z-score	Plasma P-tau217 (log10)	32	-0.104	0.57											1.11e-16	1.0
53	Volumetric	Left Orbitofrontal Volume z-score	Plasma P-tau217 (log10)	32	0.122	0.5											0.00e+00	1.0
54	Volumetric	Left Parahippocampal Volume z-score	Plasma P-tau217 (log10)	32	0.12	0.51											-1.04e-16	1.0
55	Volumetric	Left Parietal Volume z-score	Plasma P-tau217 (log10)	32	-0.317	0.046	0.452	0.006									2.78e-17	1.0
56	Volumetric	Left Pericalcarine Volume z-score	Plasma P-tau217 (log10)	32	0.074	0.69											2.78e-17	1.0
57	Volumetric	Left Posterior Cingulate Volume z-score	Plasma P-tau217 (log10)	32	-0.259	0.15											-2.78e-17	1.0
58	Volumetric	Left Precentral Volume z-score	Plasma P-tau217 (log10)	32	-0.136	0.46											2.78e-17	1.0
59	Volumetric	Left Precuneus Volume z-score	Plasma P-tau217 (log10)	32	-0.339	0.06											1.39e-16	1.0
60	Volumetric	Left Putamen Volume z-score	Plasma P-tau217 (log10)	32	0.077	0.68											0.00e+00	1.0
61	Volumetric	Left Superior Frontal Volume z-score	Plasma P-tau217 (log10)	32	-0.127	0.49											0.00e+00	1.0
62	Volumetric	Left Superior Parietal Volume z-score	Plasma P-tau217 (log10)	32	-0.222	0.19	0.421	0.02									0.00e+00	1.0
63	Volumetric	Left Superior Temporal Volume z-score	Plasma P-tau217 (log10)	32	-0.037	0.84											-5.55e-17	1.0
64	Volumetric	Left Supramarginal Gyrus Volume z-score	Plasma P-tau217 (log10)	32	-0.431	0.01											-2.78e-17	1.0
65	Volumetric	Right Angular Gyrus Volume z-score	Plasma P-tau217 (log10)	32	-0.355	0.046											-1.39e-17	1.0
66	Volumetric	Right Anterior Cingulate Volume z-score	Plasma P-tau217 (log10)	32	0.163	0.37											0.00e+00	1.0
67	Volumetric	Right Combined Inferior + Middle Temporal + Fusiform Volume z-score	Plasma P-tau217 (log10)	32	-0.22	0.23											-6.59e-17	1.0
68	Volumetric	Right Combined Inferior + Middle Temporal Volume z-score	Plasma P-tau217 (log10)	32	-0.178	0.33											-8.67e-18	1.0
69	Volumetric	Right Combined Lateral Occipital + Lingual + Cuneus Volume z-score	Plasma P-tau217 (log10)	32	-0.095	0.6											-6.25e-17	1.0
70	Volumetric	Right Combined Middle + Superior Frontal Volume z-score	Plasma P-tau217 (log10)	32	-0.175	0.34											-2.78e-17	1.0
71	Volumetric	Right Combined Paracentral + Postcentral Volume z-score	Plasma P-tau217 (log10)	32	0.042	0.82											-1.04e-17	1.0
72	Volumetric	Right Combined Precuneus + Angular Gyrus Volume z-score	Plasma P-tau217 (log10)	32	-0.26	0.13	0.349	0.048									2.78e-17	1.0
73	Volumetric	Right Combined Precuneus + Inferior Parietal Volume z-score	Plasma P-tau217 (log10)	32	-0.371	0.04											5.55e-17	1.0
74	Volumetric	Right Cuneus Volume z-score	Plasma P-tau217 (log10)	32	0.061	0.74											-6.94e-18	1.0
75	Volumetric	Right Entorhinal volume z-score	Plasma P-tau217 (log10)	32	0.163	0.37											7.81e-17	1.0
76	Volumetric	Right Frontal Volume z-score	Plasma P-tau217 (log10)	32	-0.154	0.4											-5.55e-17	1.0
77	Volumetric	Right Fusiform Gyrus Volume z-score	Plasma P-tau217 (log10)	32	-0.279	0.12											-2.78e-17	1.0
78	Volumetric	Right Gray Matter Volume z-score	Plasma P-tau217 (log10)	32	-0.264	0.14											5.55e-17	1.0
79	Volumetric	Right Hippocampal Volume z-score	Plasma P-tau217 (log10)	32	0.058	0.75											5.55e-17	1.0
80	Volumetric	Right Inferior Frontal Volume z-score	Plasma P-tau217 (log10)	32	-0.116	0.53											4.51e-17	1.0
81	Volumetric	Right Inferior Parietal Volume z-score	Plasma P-tau217 (log10)	32	-0.374	0.04											-1.39e-17	1.0
82	Volumetric	Right Inferior Temporal Volume z-score	Plasma P-tau217 (log10)	32	-0.214	0.24											-2.78e-17	1.0
83	Volumetric	Right Insula Volume z-score	Plasma P-tau217 (log10)	32	0.198	0.28											-2.78e-17	1.0
84	Volumetric	Right Lateral Occipital Volume z-score	Plasma P-tau217 (log10)	32	-0.236	0.19											-3.47e-17	1.0
85	Volumetric	Right Lateral Temporal Volume z-score	Plasma P-tau217 (log10)	32	-0.228	0.21											2.78e-17	1.0
86	Volumetric	Right Lateral Ventricles Volume z-score	Plasma P-tau217 (log10)	32	0.39	0.03											8.33e-17	1.0
87	Volumetric	Right Lingual volume z-score	Plasma P-tau217 (log10)	32	0.106	0.56											0.00e+00	1.0
88	Volumetric	Right Middle Frontal Volume z-score	Plasma P-tau217 (log10)	32	-0.097	0.6											0.00e+00	1.0
89	Volumetric	Right Middle Temporal Volume z-score	Plasma P-tau217 (log10)	32	-0.116	0.53											-1.01e-16	1.0
90	Volumetric	Right Orbitofrontal Volume z-score	Plasma P-tau217 (log10)	32	-0.104	0.57											-3.12e-17	1.0
91	Volumetric	Right Parahippocampal Volume z-score	Plasma P-tau217 (log10)	32	-0.109	0.55											4.16e-17	1.0
92	Volumetric	Right Parietal Volume z-score	Plasma P-tau217 (log10)	32	-0.203	0.23	0.418	0.02									8.33e-17	1.0
93	Volumetric	Right Pericalcarine Volume z-score	Plasma P-tau217 (log10)	32	0.14	0.44											-4.86e-17	1.0
94	Volumetric	Right Posterior Cingulate Volume z-score	Plasma P-tau217 (log10)	32	-0.167	0.36											-1.39e-17	1.0
95	Volumetric	Right Precentral Volume z-score	Plasma P-tau217 (log10)	32	-0.074	0.69											-1.39e-17	1.0
96	Volumetric	Right Precuneus Volume z-score	Plasma P-tau217 (log10)	32	-0.26	0.15											5.55e-17	1.0
97	Volumetric	Right Putamen Volume z-score	Plasma P-tau217 (log10)	32	-0.01	0.96											-6.38e-16	1.0
98	Volumetric	Right Superior Frontal Volume z-score	Plasma P-tau217 (log10)	32	-0.215	0.24											5.55e-17	1.0
99	Volumetric	Right Superior Parietal Volume z-score	Plasma P-tau217 (log10)	32	-0.073	0.66	0.498	0.005									-8.33e-17	1.0
100	Volumetric	Right Superior Temporal Volume z-score	Plasma P-tau217 (log10)	32	-0.212	0.24											8.33e-17	1.0
101	Volumetric	Right Supramarginal Gyrus Volume z-score	Plasma P-tau217 (log10)	28	-0.265	0.11					0.797	0.02					-0.483	0.06
102	Volumetric	Total Gray Matter Volume z-score	Plasma P-tau217 (log10)	32	-0.283	0.12											8.33e-17	1.0

## Sheet: GFAP
model ID number	type	y-variable	x-variable	number of subjects	β-value: x-variable	p-value: x-variable	β-value: age	p-value: age	β-value: Education years	p-value: Education years	β-value: apoe4 carrier (Yes)	p-value: apoe4 carrier (Yes)	β-value: race (White/NH)	p-value: race (White/NH)	β-value: sex (M)	p-value: sex (M)	β-value: Intercept	p-value: Intercept
103	FDG PET	Anterior Cingulate FDG-PET SUVR	Plasma GFAP (log10)	42	-0.145	0.36											1.07e-15	1.0
104	FDG PET	Frontal FDG-PET SUVR	Plasma GFAP (log10)	42	-0.319	0.04											-1.73e-18	1.0
105	FDG PET	Inferior Parietal FDG-PET SUVR	Plasma GFAP (log10)	41	-0.272	0.07	0.339	0.03									-0.006	0.97
106	FDG PET	Lateral Temporal FDG-PET SUVR	Plasma GFAP (log10)	42	-0.291	0.06											-2.84e-16	1.0
107	FDG PET	Medial Temporal FDG-PET SUVR	Plasma GFAP (log10)	41	-0.085	0.57			0.444	0.006							7.47e-04	1.0
108	FDG PET	Posterior Cingulate FDG-PET SUVR	Plasma GFAP (log10)	42	4.47e-04	1.0											-3.61e-16	1.0
109	FDG PET	Precuneus FDG-PET SUVR	Plasma GFAP (log10)	41	-0.226	0.14	0.329	0.04	0.332	0.04							-0.003	0.99
110	FDG PET	Sensorimotor FDG-PET SUVR	Plasma GFAP (log10)	42	-0.219	0.16											3.49e-15	1.0
111	Plasma	Plasma Aβ42/40 (log10)	Plasma GFAP (log10)	38	-0.138	0.41											3.47e-15	1.0
112	Plasma	Plasma NFL (log10)	Plasma GFAP (log10)	44	0.379	0.01											6.94e-18	1.0
113	Plasma	Plasma P-tau181 (log10)	Plasma GFAP (log10)	44	0.265	0.08											-6.25e-17	1.0
114	Plasma	Plasma P-tau217 (log10)	Plasma GFAP (log10)	39	0.396	0.01											6.77e-17	1.0
115	Plasma	Plasma P-tau217 / Aβ42 (log10)	Plasma GFAP (log10)	34	0.246	0.16											0.00e+00	1.0
116	Plasma	Plasma P-tau231 (log10)	Plasma GFAP (log10)	39	0.129	0.43											-4.16e-16	1.0
117	Cognitive	ADCS Activities of Daily Living (ADL) Scale	Plasma GFAP (log10)	37	-0.048	0.78											-2.69e-16	1.0
118	Cognitive	Alzheimer's Disease Assessment Scale – Cognitive Subscale (ADAS cog)	Plasma GFAP (log10)	37	0.271	0.1											6.28e-16	1.0
119	Cognitive	Benton Visual Retention Test	Plasma GFAP (log10)	36	-0.137	0.43											1.18e-16	1.0
120	Cognitive	CDR Sum of Boxes	Plasma GFAP (log10)	37	0.324	0.05											-7.89e-17	1.0
121	Cognitive	Clinical Dementia Rating (CDR)	Plasma GFAP (log10)	37	0.147	0.39											1.92e-17	1.0
122	Cognitive	Controlled Oral Word Association Test (COWAT)	Plasma GFAP (log10)	37	-0.243	0.15											-6.91e-17	1.0
123	Cognitive	Digit Span Test	Plasma GFAP (log10)	37	-0.431	0.008											-2.55e-16	1.0
124	Cognitive	Geriatric Depression Scale	Plasma GFAP (log10)	25	0.22	0.29											2.52e-17	1.0
125	Cognitive	Mini Mental State Exam	Plasma GFAP (log10)	37	-0.3	0.07											-5.55e-16	1.0
126	Cognitive	Neuropsychiatric Inventory (NPI)	Plasma GFAP (log10)	37	-0.026	0.88											5.63e-17	1.0
127	Cognitive	Trail-Making Test A	Plasma GFAP (log10)	34	0.412	0.01	-0.434	0.009									-3.12e-17	1.0
128	Cognitive	Trail-Making Test B	Plasma GFAP (log10)	19	0.495	0.03											1.04e-17	1.0
129	Volumetric	Left Angular Gyrus Volume z-score	Plasma GFAP (log10)	36	-0.271	0.07	0.478	0.002									4.16e-17	1.0
130	Volumetric	Left Anterior Cingulate Volume z-score	Plasma GFAP (log10)	36	0.27	0.11											4.86e-17	1.0
131	Volumetric	Left Combined Inferior + Middle Temporal + Fusiform Volume z-score	Plasma GFAP (log10)	36	0.005	0.98											5.55e-17	1.0
132	Volumetric	Left Combined Inferior + Middle Temporal Volume z-score	Plasma GFAP (log10)	36	0.098	0.57											-2.74e-16	1.0
133	Volumetric	Left Combined Inferior Frontal + Insula Volume z-score	Plasma GFAP (log10)	36	-0.08	0.64											-3.47e-18	1.0
134	Volumetric	Left Combined Inferior Frontal + Insula Volume z-score	Plasma GFAP (log10)	36	-0.157	0.36											-9.37e-17	1.0
135	Volumetric	Left Combined Lateral Occipital + Lingual + Cuneus Volume z-score	Plasma GFAP (log10)	36	-0.043	0.8											-8.33e-17	1.0
136	Volumetric	Left Combined Middle + Superior Frontal Volume z-score	Plasma GFAP (log10)	36	-0.177	0.3											4.16e-17	1.0
137	Volumetric	Left Combined Paracentral + Postcentral Volume z-score	Plasma GFAP (log10)	36	-0.032	0.85											-5.55e-17	1.0
138	Volumetric	Left Combined Precuneus + Angular Gyrus Volume z-score	Plasma GFAP (log10)	36	-0.221	0.14	0.497	0.002									4.16e-17	1.0
139	Volumetric	Left Combined Precuneus + Inferior Parietal Volume z-score	Plasma GFAP (log10)	36	-0.254	0.08	0.53	<0.001									4.16e-17	1.0
140	Volumetric	Left Cuneus Volume z-score	Plasma GFAP (log10)	36	-0.031	0.86											-1.39e-16	1.0
141	Volumetric	Left Entorhinal Volume z-score	Plasma GFAP (log10)	36	0.273	0.11											2.08e-17	1.0
142	Volumetric	Left Frontal Volume z-score	Plasma GFAP (log10)	36	-0.16	0.35											5.55e-17	1.0
143	Volumetric	Left Fusiform Gyrus Volume z-score	Plasma GFAP (log10)	36	-0.201	0.24											-1.11e-16	1.0
144	Volumetric	Left Gray Matter Volume z-score	Plasma GFAP (log10)	36	-0.1	0.53	0.438	0.008									2.78e-17	1.0
145	Volumetric	Left Hippocampal Volume z-score	Plasma GFAP (log10)	36	0.236	0.17											4.16e-17	1.0
146	Volumetric	Left Inferior Frontal Volume z-score	Plasma GFAP (log10)	36	-0.202	0.24											-5.55e-17	1.0
147	Volumetric	Left Inferior Parietal Volume z-score	Plasma GFAP (log10)	36	-0.3	0.04	0.527	<0.001									1.39e-17	1.0
148	Volumetric	Left Inferior Temporal Volume z-score	Plasma GFAP (log10)	36	0.169	0.33											-8.67e-17	1.0
149	Volumetric	Left Insula Volume z-score	Plasma GFAP (log10)	36	0.226	0.19											4.16e-17	1.0
150	Volumetric	Left Lateral Occipital Volume z-score	Plasma GFAP (log10)	36	-0.147	0.39											1.11e-16	1.0
151	Volumetric	Left Lateral Temporal Volume z-score	Plasma GFAP (log10)	36	0.017	0.92											6.25e-17	1.0
152	Volumetric	Left Lateral Ventricles Volume z-score	Plasma GFAP (log10)	36	0.051	0.77											-1.39e-16	1.0
153	Volumetric	Left Lingual Volume z-score	Plasma GFAP (log10)	36	0.178	0.3											-8.33e-17	1.0
154	Volumetric	Left Middle Frontal Volume z-score	Plasma GFAP (log10)	36	0.033	0.85											-6.94e-18	1.0
155	Volumetric	Left Middle Temporal Volume z-score	Plasma GFAP (log10)	36	0.013	0.94											-6.94e-17	1.0
156	Volumetric	Left Orbitofrontal Volume z-score	Plasma GFAP (log10)	36	0.059	0.73											2.78e-17	1.0
157	Volumetric	Left Parahippocampal Volume z-score	Plasma GFAP (log10)	36	0.37	0.03											1.39e-16	1.0
158	Volumetric	Left Parietal Volume z-score	Plasma GFAP (log10)	36	-0.189	0.2	0.529	<0.001									-5.55e-17	1.0
159	Volumetric	Left Pericalcarine Volume z-score	Plasma GFAP (log10)	36	0.155	0.37											-5.55e-17	1.0
160	Volumetric	Left Posterior Cingulate Volume z-score	Plasma GFAP (log10)	36	0.248	0.14											5.55e-17	1.0
161	Volumetric	Left Precentral Volume z-score	Plasma GFAP (log10)	36	-0.213	0.21											0.00e+00	1.0
162	Volumetric	Left Precuneus Volume z-score	Plasma GFAP (log10)	36	-0.096	0.58											9.71e-17	1.0
163	Volumetric	Left Putamen Volume z-score	Plasma GFAP (log10)	36	0.032	0.85											3.89e-16	1.0
164	Volumetric	Left Superior Frontal Volume z-score	Plasma GFAP (log10)	36	-0.319	0.06											-8.33e-17	1.0
165	Volumetric	Left Superior Parietal Volume z-score	Plasma GFAP (log10)	36	-0.095	0.53	0.498	0.002									0.00e+00	1.0
166	Volumetric	Left Superior Temporal Volume z-score	Plasma GFAP (log10)	36	0.035	0.84											6.94e-17	1.0
167	Volumetric	Left Supramarginal Gyrus Volume z-score	Plasma GFAP (log10)	36	-0.233	0.17											9.71e-17	1.0
168	Volumetric	Right Angular Gyrus Volume z-score	Plasma GFAP (log10)	36	-0.177	0.27	0.381	0.02									4.86e-17	1.0
169	Volumetric	Right Anterior Cingulate Volume z-score	Plasma GFAP (log10)	36	0.042	0.81											2.78e-17	1.0
170	Volumetric	Right Combined Inferior + Middle Temporal + Fusiform Volume z-score	Plasma GFAP (log10)	36	0.033	0.85											2.43e-17	1.0
171	Volumetric	Right Combined Inferior + Middle Temporal Volume z-score	Plasma GFAP (log10)	36	0.066	0.7											2.08e-17	1.0
172	Volumetric	Right Combined Lateral Occipital + Lingual + Cuneus Volume z-score	Plasma GFAP (log10)	36	0.018	0.92											0.00e+00	1.0
173	Volumetric	Right Combined Middle + Superior Frontal Volume z-score	Plasma GFAP (log10)	36	-0.13	0.45											-2.78e-17	1.0
174	Volumetric	Right Combined Paracentral + Postcentral Volume z-score	Plasma GFAP (log10)	36	0.066	0.7											0.00e+00	1.0
175	Volumetric	Right Combined Precuneus + Angular Gyrus Volume z-score	Plasma GFAP (log10)	36	-0.118	0.45	0.447	0.007									1.39e-17	1.0
176	Volumetric	Right Combined Precuneus + Inferior Parietal Volume z-score	Plasma GFAP (log10)	36	-0.112	0.48	0.439	0.008									-1.67e-16	1.0
177	Volumetric	Right Cuneus Volume z-score	Plasma GFAP (log10)	36	0.2	0.24											-2.78e-17	1.0
178	Volumetric	Right Entorhinal volume z-score	Plasma GFAP (log10)	36	0.135	0.43											1.87e-16	1.0
179	Volumetric	Right Frontal Volume z-score	Plasma GFAP (log10)	36	-0.124	0.47											2.78e-17	1.0
180	Volumetric	Right Fusiform Gyrus Volume z-score	Plasma GFAP (log10)	36	-0.049	0.77											-1.39e-17	1.0
181	Volumetric	Right Gray Matter Volume z-score	Plasma GFAP (log10)	36	-0.022	0.9											-1.67e-16	1.0
182	Volumetric	Right Hippocampal Volume z-score	Plasma GFAP (log10)	36	0.335	0.046											1.53e-16	1.0
183	Volumetric	Right Inferior Frontal Volume z-score	Plasma GFAP (log10)	36	-0.276	0.1											9.71e-17	1.0
184	Volumetric	Right Inferior Parietal Volume z-score	Plasma GFAP (log10)	36	-0.158	0.33	0.391	0.02									-9.71e-17	1.0
185	Volumetric	Right Inferior Temporal Volume z-score	Plasma GFAP (log10)	36	0.024	0.89											1.77e-16	1.0
186	Volumetric	Right Insula Volume z-score	Plasma GFAP (log10)	36	0.173	0.31											-4.86e-17	1.0
187	Volumetric	Right Lateral Occipital Volume z-score	Plasma GFAP (log10)	36	-0.114	0.51											5.55e-17	1.0
188	Volumetric	Right Lateral Temporal Volume z-score	Plasma GFAP (log10)	36	0.036	0.83											3.12e-17	1.0
189	Volumetric	Right Lateral Ventricles Volume z-score	Plasma GFAP (log10)	36	0.078	0.65											-5.41e-16	1.0
190	Volumetric	Right Lingual volume z-score	Plasma GFAP (log10)	36	0.148	0.39											-2.78e-17	1.0
191	Volumetric	Right Middle Frontal Volume z-score	Plasma GFAP (log10)	36	-0.054	0.76											5.55e-17	1.0
192	Volumetric	Right Middle Temporal Volume z-score	Plasma GFAP (log10)	36	0.094	0.58											-7.63e-17	1.0
193	Volumetric	Right Orbitofrontal Volume z-score	Plasma GFAP (log10)	36	0.083	0.63											4.16e-17	1.0
194	Volumetric	Right Parahippocampal Volume z-score	Plasma GFAP (log10)	36	0.25	0.14											-1.25e-16	1.0
195	Volumetric	Right Parietal Volume z-score	Plasma GFAP (log10)	36	-0.077	0.62	0.491	0.003									-9.71e-17	1.0
196	Volumetric	Right Pericalcarine Volume z-score	Plasma GFAP (log10)	36	0.372	0.03											2.78e-17	1.0
197	Volumetric	Right Posterior Cingulate Volume z-score	Plasma GFAP (log10)	36	0.163	0.34											-8.33e-17	1.0
198	Volumetric	Right Precentral Volume z-score	Plasma GFAP (log10)	36	-0.062	0.72											5.55e-17	1.0
199	Volumetric	Right Precuneus Volume z-score	Plasma GFAP (log10)	36	0.041	0.81											1.39e-16	1.0
200	Volumetric	Right Putamen Volume z-score	Plasma GFAP (log10)	36	-0.048	0.78											-1.39e-17	1.0
201	Volumetric	Right Superior Frontal Volume z-score	Plasma GFAP (log10)	36	-0.175	0.31											-1.39e-17	1.0
202	Volumetric	Right Superior Parietal Volume z-score	Plasma GFAP (log10)	36	0.016	0.92	0.512	0.002									2.78e-17	1.0
203	Volumetric	Right Superior Temporal Volume z-score	Plasma GFAP (log10)	36	0.039	0.82											-2.08e-17	1.0
204	Volumetric	Right Supramarginal Gyrus Volume z-score	Plasma GFAP (log10)	31	-0.026	0.88					0.78	0.03					-0.487	0.07
205	Volumetric	Total Gray Matter Volume z-score	Plasma GFAP (log10)	36	-0.068	0.67	0.433	0.009									-2.78e-17	1.0

## Sheet: NFL
model ID number	type	y-variable	x-variable	number of subjects	β-value: x-variable	p-value: x-variable	β-value: age	p-value: age	β-value: Education years	p-value: Education years	β-value: apoe4 carrier (Yes)	p-value: apoe4 carrier (Yes)	β-value: race (White/NH)	p-value: race (White/NH)	β-value: sex (M)	p-value: sex (M)	β-value: Intercept	p-value: Intercept
206	FDG PET	Anterior Cingulate FDG-PET SUVR	Plasma NFL (log10)	42	-0.157	0.32											1.07e-15	1.0
207	FDG PET	Frontal FDG-PET SUVR	Plasma NFL (log10)	42	0.081	0.61											-1.73e-18	1.0
208	FDG PET	Inferior Parietal FDG-PET SUVR	Plasma NFL (log10)	41	-0.056	0.72	0.34	0.04									-0.003	0.98
209	FDG PET	Lateral Temporal FDG-PET SUVR	Plasma NFL (log10)	42	-0.019	0.9											-2.84e-16	1.0
210	FDG PET	Medial Temporal FDG-PET SUVR	Plasma NFL (log10)	41	0.141	0.34			0.483	0.002							0.004	0.98
211	FDG PET	Posterior Cingulate FDG-PET SUVR	Plasma NFL (log10)	42	-0.194	0.22											-3.61e-16	1.0
212	FDG PET	Precuneus FDG-PET SUVR	Plasma NFL (log10)	42	-0.012	0.94											1.28e-15	1.0
213	FDG PET	Sensorimotor FDG-PET SUVR	Plasma NFL (log10)	42	0.018	0.91											3.49e-15	1.0
214	Plasma	Plasma Aβ42/40 (log10)	Plasma NFL (log10)	38	0.136	0.42											3.47e-15	1.0
215	Plasma	Plasma GFAP (log10)	Plasma NFL (log10)	44	0.379	0.01											1.19e-15	1.0
216	Plasma	Plasma P-tau181 (log10)	Plasma NFL (log10)	44	0.326	0.03											-6.25e-17	1.0
217	Plasma	Plasma P-tau217 (log10)	Plasma NFL (log10)	39	0.158	0.34											6.77e-17	1.0
218	Plasma	Plasma P-tau217 / Aβ42 (log10)	Plasma NFL (log10)	34	-0.096	0.59											0.00e+00	1.0
219	Plasma	Plasma P-tau231 (log10)	Plasma NFL (log10)	39	0.278	0.09											-4.16e-16	1.0
220	Cognitive	ADCS Activities of Daily Living (ADL) Scale	Plasma NFL (log10)	37	-0.112	0.51											-2.69e-16	1.0
221	Cognitive	Alzheimer's Disease Assessment Scale – Cognitive Subscale (ADAS cog)	Plasma NFL (log10)	37	0.137	0.42											6.28e-16	1.0
222	Cognitive	Benton Visual Retention Test	Plasma NFL (log10)	36	0.052	0.76			0.349	0.04							1.18e-16	1.0
223	Cognitive	CDR Sum of Boxes	Plasma NFL (log10)	37	0.195	0.25											-7.89e-17	1.0
224	Cognitive	Clinical Dementia Rating (CDR)	Plasma NFL (log10)	37	0.173	0.31											1.92e-17	1.0
225	Cognitive	Controlled Oral Word Association Test (COWAT)	Plasma NFL (log10)	37	-0.268	0.11											-6.91e-17	1.0
226	Cognitive	Digit Span Test	Plasma NFL (log10)	37	-0.127	0.45											-2.55e-16	1.0
227	Cognitive	Geriatric Depression Scale	Plasma NFL (log10)	25	0.088	0.68											2.52e-17	1.0
228	Cognitive	Mini Mental State Exam	Plasma NFL (log10)	37	-0.08	0.64											-5.55e-16	1.0
229	Cognitive	Neuropsychiatric Inventory (NPI)	Plasma NFL (log10)	37	-0.023	0.89											5.63e-17	1.0
230	Cognitive	Trail-Making Test A	Plasma NFL (log10)	34	0.157	0.37	-0.378	0.03									-3.12e-17	1.0
231	Cognitive	Trail-Making Test B	Plasma NFL (log10)	19	0.422	0.07											1.04e-17	1.0
232	Volumetric	Left Angular Gyrus Volume z-score	Plasma NFL (log10)	36	-0.117	0.46	0.496	0.003									4.16e-17	1.0
233	Volumetric	Left Anterior Cingulate Volume z-score	Plasma NFL (log10)	36	0.056	0.75											4.86e-17	1.0
234	Volumetric	Left Combined Inferior + Middle Temporal + Fusiform Volume z-score	Plasma NFL (log10)	36	0.063	0.72											5.55e-17	1.0
235	Volumetric	Left Combined Inferior + Middle Temporal Volume z-score	Plasma NFL (log10)	36	0.093	0.59											-2.74e-16	1.0
236	Volumetric	Left Combined Inferior Frontal + Insula Volume z-score	Plasma NFL (log10)	36	0.063	0.71											-3.47e-18	1.0
237	Volumetric	Left Combined Inferior Frontal + Insula Volume z-score	Plasma NFL (log10)	36	-0.083	0.63											-9.37e-17	1.0
238	Volumetric	Left Combined Lateral Occipital + Lingual + Cuneus Volume z-score	Plasma NFL (log10)	36	0.044	0.8											-8.33e-17	1.0
239	Volumetric	Left Combined Middle + Superior Frontal Volume z-score	Plasma NFL (log10)	36	0.261	0.12											4.16e-17	1.0
240	Volumetric	Left Combined Paracentral + Postcentral Volume z-score	Plasma NFL (log10)	36	0.238	0.16											-5.55e-17	1.0
241	Volumetric	Left Combined Precuneus + Angular Gyrus Volume z-score	Plasma NFL (log10)	36	0.006	0.97	0.491	0.003									4.16e-17	1.0
242	Volumetric	Left Combined Precuneus + Inferior Parietal Volume z-score	Plasma NFL (log10)	36	-0.02	0.9	0.528	0.001									4.16e-17	1.0
243	Volumetric	Left Cuneus Volume z-score	Plasma NFL (log10)	36	-0.081	0.64											-1.39e-16	1.0
244	Volumetric	Left Entorhinal Volume z-score	Plasma NFL (log10)	36	0.148	0.35									-0.885	0.01	0.32	0.11
245	Volumetric	Left Frontal Volume z-score	Plasma NFL (log10)	36	0.174	0.31											5.55e-17	1.0
246	Volumetric	Left Fusiform Gyrus Volume z-score	Plasma NFL (log10)	36	-0.028	0.87											-1.11e-16	1.0
247	Volumetric	Left Gray Matter Volume z-score	Plasma NFL (log10)	36	0.074	0.65	0.421	0.01									2.78e-17	1.0
248	Volumetric	Left Hippocampal Volume z-score	Plasma NFL (log10)	36	0.33	0.0496											4.16e-17	1.0
249	Volumetric	Left Inferior Frontal Volume z-score	Plasma NFL (log10)	36	0.035	0.84											-5.55e-17	1.0
250	Volumetric	Left Inferior Parietal Volume z-score	Plasma NFL (log10)	36	-0.12	0.43	0.545	<0.001									1.39e-17	1.0
251	Volumetric	Left Inferior Temporal Volume z-score	Plasma NFL (log10)	36	0.105	0.54											-8.67e-17	1.0
252	Volumetric	Left Insula Volume z-score	Plasma NFL (log10)	36	0.1	0.56											4.16e-17	1.0
253	Volumetric	Left Lateral Occipital Volume z-score	Plasma NFL (log10)	36	0.011	0.95											1.11e-16	1.0
254	Volumetric	Left Lateral Temporal Volume z-score	Plasma NFL (log10)	36	0.061	0.73											6.25e-17	1.0
255	Volumetric	Left Lateral Ventricles Volume z-score	Plasma NFL (log10)	36	0.21	0.22											-1.39e-16	1.0
256	Volumetric	Left Lingual Volume z-score	Plasma NFL (log10)	36	0.175	0.31											-8.33e-17	1.0
257	Volumetric	Left Middle Frontal Volume z-score	Plasma NFL (log10)	36	0.14	0.41											-6.94e-18	1.0
258	Volumetric	Left Middle Temporal Volume z-score	Plasma NFL (log10)	36	0.061	0.72											-6.94e-17	1.0
259	Volumetric	Left Orbitofrontal Volume z-score	Plasma NFL (log10)	36	0.117	0.5											2.78e-17	1.0
260	Volumetric	Left Parahippocampal Volume z-score	Plasma NFL (log10)	36	0.073	0.67											1.39e-16	1.0
261	Volumetric	Left Parietal Volume z-score	Plasma NFL (log10)	36	-0.019	0.9	0.529	0.001									-5.55e-17	1.0
262	Volumetric	Left Pericalcarine Volume z-score	Plasma NFL (log10)	36	0.016	0.93											-5.55e-17	1.0
263	Volumetric	Left Posterior Cingulate Volume z-score	Plasma NFL (log10)	36	0.064	0.71											5.55e-17	1.0
264	Volumetric	Left Precentral Volume z-score	Plasma NFL (log10)	36	-0.149	0.38											0.00e+00	1.0
265	Volumetric	Left Precuneus Volume z-score	Plasma NFL (log10)	36	0.28	0.1											9.71e-17	1.0
266	Volumetric	Left Putamen Volume z-score	Plasma NFL (log10)	36	-0.253	0.14											3.89e-16	1.0
267	Volumetric	Left Superior Frontal Volume z-score	Plasma NFL (log10)	36	0.306	0.07											-8.33e-17	1.0
268	Volumetric	Left Superior Parietal Volume z-score	Plasma NFL (log10)	36	-0.062	0.69	0.509	0.002									0.00e+00	1.0
269	Volumetric	Left Superior Temporal Volume z-score	Plasma NFL (log10)	36	0.041	0.81											6.94e-17	1.0
270	Volumetric	Left Supramarginal Gyrus Volume z-score	Plasma NFL (log10)	36	0.006	0.97											9.71e-17	1.0
271	Volumetric	Right Angular Gyrus Volume z-score	Plasma NFL (log10)	36	-0.068	0.68	0.391	0.02									4.86e-17	1.0
272	Volumetric	Right Anterior Cingulate Volume z-score	Plasma NFL (log10)	36	0.252	0.14											2.78e-17	1.0
273	Volumetric	Right Combined Inferior + Middle Temporal + Fusiform Volume z-score	Plasma NFL (log10)	36	-0.05	0.77											2.43e-17	1.0
274	Volumetric	Right Combined Inferior + Middle Temporal Volume z-score	Plasma NFL (log10)	36	-0.042	0.81											2.08e-17	1.0
275	Volumetric	Right Combined Lateral Occipital + Lingual + Cuneus Volume z-score	Plasma NFL (log10)	36	0.087	0.61											0.00e+00	1.0
276	Volumetric	Right Combined Middle + Superior Frontal Volume z-score	Plasma NFL (log10)	36	0.131	0.45											-2.78e-17	1.0
277	Volumetric	Right Combined Paracentral + Postcentral Volume z-score	Plasma NFL (log10)	36	0.103	0.55											0.00e+00	1.0
278	Volumetric	Right Combined Precuneus + Angular Gyrus Volume z-score	Plasma NFL (log10)	36	-0.007	0.96	0.446	0.008									1.39e-17	1.0
279	Volumetric	Right Combined Precuneus + Inferior Parietal Volume z-score	Plasma NFL (log10)	36	-0.061	0.7	0.449	0.008									-1.67e-16	1.0
280	Volumetric	Right Cuneus Volume z-score	Plasma NFL (log10)	36	0.251	0.14											-2.78e-17	1.0
281	Volumetric	Right Entorhinal volume z-score	Plasma NFL (log10)	36	-0.111	0.52											1.87e-16	1.0
282	Volumetric	Right Frontal Volume z-score	Plasma NFL (log10)	36	0.091	0.6											2.78e-17	1.0
283	Volumetric	Right Fusiform Gyrus Volume z-score	Plasma NFL (log10)	36	-0.06	0.73											-1.39e-17	1.0
284	Volumetric	Right Gray Matter Volume z-score	Plasma NFL (log10)	36	0.056	0.75											-1.67e-16	1.0
285	Volumetric	Right Hippocampal Volume z-score	Plasma NFL (log10)	36	0.155	0.37											1.53e-16	1.0
286	Volumetric	Right Inferior Frontal Volume z-score	Plasma NFL (log10)	36	-0.095	0.58											9.71e-17	1.0
287	Volumetric	Right Inferior Parietal Volume z-score	Plasma NFL (log10)	36	-0.126	0.44	0.413	0.02									-9.71e-17	1.0
288	Volumetric	Right Inferior Temporal Volume z-score	Plasma NFL (log10)	36	-0.119	0.49											1.77e-16	1.0
289	Volumetric	Right Insula Volume z-score	Plasma NFL (log10)	36	-0.017	0.92											-4.86e-17	1.0
290	Volumetric	Right Lateral Occipital Volume z-score	Plasma NFL (log10)	36	0.004	0.98											5.55e-17	1.0
291	Volumetric	Right Lateral Temporal Volume z-score	Plasma NFL (log10)	36	-0.06	0.73											3.12e-17	1.0
292	Volumetric	Right Lateral Ventricles Volume z-score	Plasma NFL (log10)	36	0.3	0.08											-5.41e-16	1.0
293	Volumetric	Right Lingual volume z-score	Plasma NFL (log10)	36	0.109	0.53											-2.78e-17	1.0
294	Volumetric	Right Middle Frontal Volume z-score	Plasma NFL (log10)	36	0.173	0.31											5.55e-17	1.0
295	Volumetric	Right Middle Temporal Volume z-score	Plasma NFL (log10)	36	0.037	0.83											-7.63e-17	1.0
296	Volumetric	Right Orbitofrontal Volume z-score	Plasma NFL (log10)	36	0.13	0.45											4.16e-17	1.0
297	Volumetric	Right Parahippocampal Volume z-score	Plasma NFL (log10)	36	-0.082	0.64											-1.25e-16	1.0
298	Volumetric	Right Parietal Volume z-score	Plasma NFL (log10)	36	-0.015	0.92	0.492	0.003									-9.71e-17	1.0
299	Volumetric	Right Pericalcarine Volume z-score	Plasma NFL (log10)	36	0.031	0.86											2.78e-17	1.0
300	Volumetric	Right Posterior Cingulate Volume z-score	Plasma NFL (log10)	36	-0.03	0.86											-8.33e-17	1.0
301	Volumetric	Right Precentral Volume z-score	Plasma NFL (log10)	36	0.011	0.95											5.55e-17	1.0
302	Volumetric	Right Precuneus Volume z-score	Plasma NFL (log10)	36	0.201	0.24											1.39e-16	1.0
303	Volumetric	Right Putamen Volume z-score	Plasma NFL (log10)	31	-0.359	0.04					-0.84	0.02					0.434	0.11
304	Volumetric	Right Superior Frontal Volume z-score	Plasma NFL (log10)	36	0.068	0.7											-1.39e-17	1.0
305	Volumetric	Right Superior Parietal Volume z-score	Plasma NFL (log10)	36	-0.029	0.85	0.518	0.002									2.78e-17	1.0
306	Volumetric	Right Superior Temporal Volume z-score	Plasma NFL (log10)	36	-0.077	0.65											-2.08e-17	1.0
307	Volumetric	Right Supramarginal Gyrus Volume z-score	Plasma NFL (log10)	36	-0.138	0.42											6.94e-17	1.0
308	Volumetric	Total Gray Matter Volume z-score	Plasma NFL (log10)	36	0.023	0.89	0.427	0.01									-2.78e-17	1.0

## Sheet: Ab42_40
model ID number	type	y-variable	x-variable	number of subjects	β-value: x-variable	p-value: x-variable	β-value: age	p-value: age	β-value: Education years	p-value: Education years	β-value: apoe4 carrier (Yes)	p-value: apoe4 carrier (Yes)	β-value: race (White/NH)	p-value: race (White/NH)	β-value: sex (M)	p-value: sex (M)	β-value: Intercept	p-value: Intercept
309	FDG PET	Anterior Cingulate FDG-PET SUVR	Plasma Aβ42/40 (log10)	36	0.039	0.82											3.61e-16	1.0
310	FDG PET	Frontal FDG-PET SUVR	Plasma Aβ42/40 (log10)	36	-0.057	0.74											-4.61e-16	1.0
311	FDG PET	Inferior Parietal FDG-PET SUVR	Plasma Aβ42/40 (log10)	36	0.192	0.26											1.69e-15	1.0
312	FDG PET	Lateral Temporal FDG-PET SUVR	Plasma Aβ42/40 (log10)	36	0.294	0.08											1.17e-15	1.0
313	FDG PET	Medial Temporal FDG-PET SUVR	Plasma Aβ42/40 (log10)	35	0.389	0.01			0.467	0.002							-0.015	0.92
314	FDG PET	Posterior Cingulate FDG-PET SUVR	Plasma Aβ42/40 (log10)	36	0.161	0.35											-1.64e-15	1.0
315	FDG PET	Precuneus FDG-PET SUVR	Plasma Aβ42/40 (log10)	35	0.374	0.02	0.448	0.008	0.365	0.02							-0.017	0.91
316	FDG PET	Sensorimotor FDG-PET SUVR	Plasma Aβ42/40 (log10)	36	0.04	0.82											1.14e-15	1.0
317	Plasma	Plasma GFAP (log10)	Plasma Aβ42/40 (log10)	38	-0.138	0.41											-1.13e-15	1.0
318	Plasma	Plasma NFL (log10)	Plasma Aβ42/40 (log10)	38	0.136	0.42											1.73e-15	1.0
319	Plasma	Plasma P-tau181 (log10)	Plasma Aβ42/40 (log10)	38	0.386	0.02											-1.04e-16	1.0
320	Plasma	Plasma P-tau217 (log10)	Plasma Aβ42/40 (log10)	34	0.058	0.74											2.34e-17	1.0
321	Plasma	Plasma P-tau217 / Aβ42 (log10)	Plasma Aβ42/40 (log10)	34	0.046	0.79											0.00e+00	1.0
322	Plasma	Plasma P-tau231 (log10)	Plasma Aβ42/40 (log10)	36	0.464	0.004											4.86e-17	1.0
323	Cognitive	ADCS Activities of Daily Living (ADL) Scale	Plasma Aβ42/40 (log10)	31	0.189	0.31											4.72e-16	1.0
324	Cognitive	Alzheimer's Disease Assessment Scale – Cognitive Subscale (ADAS cog)	Plasma Aβ42/40 (log10)	31	0.098	0.6											4.93e-16	1.0
325	Cognitive	Benton Visual Retention Test	Plasma Aβ42/40 (log10)	30	0.025	0.89			0.404	0.03							-8.33e-17	1.0
326	Cognitive	CDR Sum of Boxes	Plasma Aβ42/40 (log10)	31	-0.007	0.97											6.94e-17	1.0
327	Cognitive	Clinical Dementia Rating (CDR)	Plasma Aβ42/40 (log10)	31	0.105	0.57											-6.94e-17	1.0
328	Cognitive	Controlled Oral Word Association Test (COWAT)	Plasma Aβ42/40 (log10)	31	-0.263	0.15											9.71e-17	1.0
329	Cognitive	Digit Span Test	Plasma Aβ42/40 (log10)	31	-0.048	0.8											1.39e-17	1.0
330	Cognitive	Geriatric Depression Scale	Plasma Aβ42/40 (log10)	20	-0.242	0.3											-2.78e-17	1.0
331	Cognitive	Mini Mental State Exam	Plasma Aβ42/40 (log10)	31	0.137	0.46											-4.72e-16	1.0
332	Cognitive	Neuropsychiatric Inventory (NPI)	Plasma Aβ42/40 (log10)	31	0.17	0.36											-6.94e-18	1.0
333	Cognitive	Trail-Making Test A	Plasma Aβ42/40 (log10)	29	0.164	0.39											-2.70e-17	1.0
334	Cognitive	Trail-Making Test B	Plasma Aβ42/40 (log10)	16	0.071	0.79											1.18e-16	1.0
335	Volumetric	Left Angular Gyrus Volume z-score	Plasma Aβ42/40 (log10)	30	0.392	0.02	0.524	0.003									4.16e-17	1.0
336	Volumetric	Left Anterior Cingulate Volume z-score	Plasma Aβ42/40 (log10)	30	-0.307	0.1											4.16e-17	1.0
337	Volumetric	Left Combined Inferior + Middle Temporal + Fusiform Volume z-score	Plasma Aβ42/40 (log10)	30	0.135	0.48											8.33e-17	1.0
338	Volumetric	Left Combined Inferior + Middle Temporal Volume z-score	Plasma Aβ42/40 (log10)	30	0.04	0.83											-1.25e-16	1.0
339	Volumetric	Left Combined Inferior Frontal + Insula Volume z-score	Plasma Aβ42/40 (log10)	30	0.03	0.88											1.39e-17	1.0
340	Volumetric	Left Combined Inferior Frontal + Insula Volume z-score	Plasma Aβ42/40 (log10)	30	0.068	0.72											1.39e-17	1.0
341	Volumetric	Left Combined Lateral Occipital + Lingual + Cuneus Volume z-score	Plasma Aβ42/40 (log10)	30	0.318	0.09											6.94e-17	1.0
342	Volumetric	Left Combined Middle + Superior Frontal Volume z-score	Plasma Aβ42/40 (log10)	30	-0.124	0.47	0.484	0.008									5.55e-17	1.0
343	Volumetric	Left Combined Paracentral + Postcentral Volume z-score	Plasma Aβ42/40 (log10)	30	0.157	0.41											1.08e-16	1.0
344	Volumetric	Left Combined Precuneus + Angular Gyrus Volume z-score	Plasma Aβ42/40 (log10)	30	0.301	0.08	0.546	0.003									2.78e-17	1.0
345	Volumetric	Left Combined Precuneus + Inferior Parietal Volume z-score	Plasma Aβ42/40 (log10)	30	0.188	0.28	0.536	0.004									6.94e-17	1.0
346	Volumetric	Left Cuneus Volume z-score	Plasma Aβ42/40 (log10)	30	0.149	0.43											-2.43e-16	1.0
347	Volumetric	Left Entorhinal Volume z-score	Plasma Aβ42/40 (log10)	30	-0.153	0.42											-5.55e-17	1.0
348	Volumetric	Left Frontal Volume z-score	Plasma Aβ42/40 (log10)	30	-0.157	0.41											6.94e-17	1.0
349	Volumetric	Left Fusiform Gyrus Volume z-score	Plasma Aβ42/40 (log10)	30	0.279	0.14											8.33e-17	1.0
350	Volumetric	Left Gray Matter Volume z-score	Plasma Aβ42/40 (log10)	30	0.091	0.62	0.429	0.02									-5.55e-17	1.0
351	Volumetric	Left Hippocampal Volume z-score	Plasma Aβ42/40 (log10)	30	0.033	0.86											-8.33e-17	1.0
352	Volumetric	Left Inferior Frontal Volume z-score	Plasma Aβ42/40 (log10)	30	0.106	0.58											1.39e-17	1.0
353	Volumetric	Left Inferior Parietal Volume z-score	Plasma Aβ42/40 (log10)	30	0.209	0.23	0.518	0.005									-1.39e-17	1.0
354	Volumetric	Left Inferior Temporal Volume z-score	Plasma Aβ42/40 (log10)	30	-0.003	0.99											-1.94e-16	1.0
355	Volumetric	Left Insula Volume z-score	Plasma Aβ42/40 (log10)	30	-0.145	0.44											-4.16e-17	1.0
356	Volumetric	Left Lateral Occipital Volume z-score	Plasma Aβ42/40 (log10)	30	0.267	0.15											5.55e-17	1.0
357	Volumetric	Left Lateral Temporal Volume z-score	Plasma Aβ42/40 (log10)	30	0.067	0.72											0.00e+00	1.0
358	Volumetric	Left Lateral Ventricles Volume z-score	Plasma Aβ42/40 (log10)	30	-0.09	0.64											-7.11e-17	1.0
359	Volumetric	Left Lingual Volume z-score	Plasma Aβ42/40 (log10)	30	0.361	0.05											1.28e-16	1.0
360	Volumetric	Left Middle Frontal Volume z-score	Plasma Aβ42/40 (log10)	30	-0.136	0.43	0.466	0.01									0.00e+00	1.0
361	Volumetric	Left Middle Temporal Volume z-score	Plasma Aβ42/40 (log10)	30	0.067	0.73											1.32e-16	1.0
362	Volumetric	Left Orbitofrontal Volume z-score	Plasma Aβ42/40 (log10)	30	-0.002	0.99											2.78e-17	1.0
363	Volumetric	Left Parahippocampal Volume z-score	Plasma Aβ42/40 (log10)	30	-0.089	0.64											-4.16e-17	1.0
364	Volumetric	Left Parietal Volume z-score	Plasma Aβ42/40 (log10)	30	0.248	0.14	0.579	0.001									8.33e-17	1.0
365	Volumetric	Left Pericalcarine Volume z-score	Plasma Aβ42/40 (log10)	30	-0.141	0.46											9.02e-17	1.0
366	Volumetric	Left Posterior Cingulate Volume z-score	Plasma Aβ42/40 (log10)	30	-0.153	0.42											5.90e-17	1.0
367	Volumetric	Left Precentral Volume z-score	Plasma Aβ42/40 (log10)	30	-0.102	0.59											9.71e-17	1.0
368	Volumetric	Left Precuneus Volume z-score	Plasma Aβ42/40 (log10)	30	0.113	0.53	0.48	0.01									-4.86e-17	1.0
369	Volumetric	Left Putamen Volume z-score	Plasma Aβ42/40 (log10)	30	-0.153	0.42											-7.91e-16	1.0
370	Volumetric	Left Superior Frontal Volume z-score	Plasma Aβ42/40 (log10)	30	-0.084	0.64	0.382	0.04									2.78e-17	1.0
371	Volumetric	Left Superior Parietal Volume z-score	Plasma Aβ42/40 (log10)	30	0.106	0.53	0.546	0.003									-6.94e-17	1.0
372	Volumetric	Left Superior Temporal Volume z-score	Plasma Aβ42/40 (log10)	30	-0.064	0.74											0.00e+00	1.0
373	Volumetric	Left Supramarginal Gyrus Volume z-score	Plasma Aβ42/40 (log10)	30	-0.271	0.15											-2.78e-17	1.0
374	Volumetric	Right Angular Gyrus Volume z-score	Plasma Aβ42/40 (log10)	30	0.123	0.49			0.378	0.04							8.67e-17	1.0
375	Volumetric	Right Anterior Cingulate Volume z-score	Plasma Aβ42/40 (log10)	30	-0.151	0.42											1.11e-16	1.0
376	Volumetric	Right Combined Inferior + Middle Temporal + Fusiform Volume z-score	Plasma Aβ42/40 (log10)	30	0.059	0.76											-1.53e-16	1.0
377	Volumetric	Right Combined Inferior + Middle Temporal Volume z-score	Plasma Aβ42/40 (log10)	30	0.001	1.0											2.78e-17	1.0
378	Volumetric	Right Combined Lateral Occipital + Lingual + Cuneus Volume z-score	Plasma Aβ42/40 (log10)	30	0.36	0.05											-1.01e-16	1.0
379	Volumetric	Right Combined Middle + Superior Frontal Volume z-score	Plasma Aβ42/40 (log10)	30	-0.186	0.33											1.39e-17	1.0
380	Volumetric	Right Combined Paracentral + Postcentral Volume z-score	Plasma Aβ42/40 (log10)	30	0.089	0.64											1.73e-18	1.0
381	Volumetric	Right Combined Precuneus + Angular Gyrus Volume z-score	Plasma Aβ42/40 (log10)	30	0.21	0.21	0.521	0.005	0.468	0.009							-5.90e-17	1.0
382	Volumetric	Right Combined Precuneus + Inferior Parietal Volume z-score	Plasma Aβ42/40 (log10)	30	0.103	0.59											9.02e-17	1.0
383	Volumetric	Right Cuneus Volume z-score	Plasma Aβ42/40 (log10)	30	0.187	0.32											-2.08e-17	1.0
384	Volumetric	Right Entorhinal volume z-score	Plasma Aβ42/40 (log10)	30	-0.191	0.31											-1.21e-16	1.0
385	Volumetric	Right Frontal Volume z-score	Plasma Aβ42/40 (log10)	30	-0.134	0.48											2.78e-17	1.0
386	Volumetric	Right Fusiform Gyrus Volume z-score	Plasma Aβ42/40 (log10)	30	0.182	0.33											-9.71e-17	1.0
387	Volumetric	Right Gray Matter Volume z-score	Plasma Aβ42/40 (log10)	30	0.03	0.88											-5.55e-17	1.0
388	Volumetric	Right Hippocampal Volume z-score	Plasma Aβ42/40 (log10)	30	0.09	0.64											2.15e-16	1.0
389	Volumetric	Right Inferior Frontal Volume z-score	Plasma Aβ42/40 (log10)	30	0.013	0.94											0.00e+00	1.0
390	Volumetric	Right Inferior Parietal Volume z-score	Plasma Aβ42/40 (log10)	30	0.139	0.46											-8.33e-17	1.0
391	Volumetric	Right Inferior Temporal Volume z-score	Plasma Aβ42/40 (log10)	30	-0.036	0.85											2.78e-17	1.0
392	Volumetric	Right Insula Volume z-score	Plasma Aβ42/40 (log10)	30	0.15	0.43											0.00e+00	1.0
393	Volumetric	Right Lateral Occipital Volume z-score	Plasma Aβ42/40 (log10)	30	0.349	0.06											1.08e-16	1.0
394	Volumetric	Right Lateral Temporal Volume z-score	Plasma Aβ42/40 (log10)	30	0.055	0.77											9.71e-17	1.0
395	Volumetric	Right Lateral Ventricles Volume z-score	Plasma Aβ42/40 (log10)	30	-0.14	0.46											-4.61e-16	1.0
396	Volumetric	Right Lingual volume z-score	Plasma Aβ42/40 (log10)	30	0.315	0.09											-5.20e-18	1.0
397	Volumetric	Right Middle Frontal Volume z-score	Plasma Aβ42/40 (log10)	30	-0.09	0.64											4.16e-17	1.0
398	Volumetric	Right Middle Temporal Volume z-score	Plasma Aβ42/40 (log10)	30	0.039	0.84											-6.94e-18	1.0
399	Volumetric	Right Orbitofrontal Volume z-score	Plasma Aβ42/40 (log10)	30	-0.044	0.82											5.55e-17	1.0
400	Volumetric	Right Parahippocampal Volume z-score	Plasma Aβ42/40 (log10)	30	0.147	0.44											1.73e-17	1.0
401	Volumetric	Right Parietal Volume z-score	Plasma Aβ42/40 (log10)	30	0.208	0.22	0.555	0.003	0.389	0.03							6.94e-18	1.0
402	Volumetric	Right Pericalcarine Volume z-score	Plasma Aβ42/40 (log10)	30	0.012	0.95											1.73e-17	1.0
403	Volumetric	Right Posterior Cingulate Volume z-score	Plasma Aβ42/40 (log10)	30	-0.003	0.99											-1.91e-17	1.0
404	Volumetric	Right Precentral Volume z-score	Plasma Aβ42/40 (log10)	30	-0.123	0.52											-3.47e-17	1.0
405	Volumetric	Right Precuneus Volume z-score	Plasma Aβ42/40 (log10)	30	-0.003	0.99											-6.94e-18	1.0
406	Volumetric	Right Putamen Volume z-score	Plasma Aβ42/40 (log10)	30	-0.07	0.71											6.25e-16	1.0
407	Volumetric	Right Superior Frontal Volume z-score	Plasma Aβ42/40 (log10)	30	-0.242	0.2											-1.39e-17	1.0
408	Volumetric	Right Superior Parietal Volume z-score	Plasma Aβ42/40 (log10)	30	0.163	0.36	0.494	0.008									-7.96e-17	1.0
409	Volumetric	Right Superior Temporal Volume z-score	Plasma Aβ42/40 (log10)	30	0.033	0.86											0.00e+00	1.0
410	Volumetric	Right Supramarginal Gyrus Volume z-score	Plasma Aβ42/40 (log10)	30	0.086	0.65											-2.08e-17	1.0
411	Volumetric	Total Gray Matter Volume z-score	Plasma Aβ42/40 (log10)	30	0.002	0.99											1.11e-16	1.0

## Sheet: pTau181
model ID number	type	y-variable	x-variable	number of subjects	β-value: x-variable	p-value: x-variable	β-value: age	p-value: age	β-value: Education years	p-value: Education years	β-value: apoe4 carrier (Yes)	p-value: apoe4 carrier (Yes)	β-value: race (White/NH)	p-value: race (White/NH)	β-value: sex (M)	p-value: sex (M)	β-value: Intercept	p-value: Intercept
412	FDG PET	Anterior Cingulate FDG-PET SUVR	Plasma P-tau181 (log10)	41	0.198	0.22			0.34	0.04							0.001	0.99
413	FDG PET	Frontal FDG-PET SUVR	Plasma P-tau181 (log10)	41	0.343	0.03	0.341	0.04	0.474	0.005							0.002	0.99
414	FDG PET	Inferior Parietal FDG-PET SUVR	Plasma P-tau181 (log10)	41	0.001	0.99	0.332	0.04									-0.002	0.99
415	FDG PET	Lateral Temporal FDG-PET SUVR	Plasma P-tau181 (log10)	42	0.129	0.42											-2.84e-16	1.0
416	FDG PET	Medial Temporal FDG-PET SUVR	Plasma P-tau181 (log10)	41	0.547	<0.001			0.59	<0.001							0.012	0.92
417	FDG PET	Posterior Cingulate FDG-PET SUVR	Plasma P-tau181 (log10)	41	0.373	0.02			0.368	0.02							0.025	0.86
418	FDG PET	Precuneus FDG-PET SUVR	Plasma P-tau181 (log10)	41	0.205	0.19	0.398	0.02	0.463	0.007							0.004	0.98
419	FDG PET	Sensorimotor FDG-PET SUVR	Plasma P-tau181 (log10)	42	0.054	0.73											3.49e-15	1.0
420	Plasma	Plasma Aβ42/40 (log10)	Plasma P-tau181 (log10)	35	0.507	0.001									0.748	0.01	-0.188	0.31
421	Plasma	Plasma GFAP (log10)	Plasma P-tau181 (log10)	44	0.265	0.08											1.19e-15	1.0
422	Plasma	Plasma NFL (log10)	Plasma P-tau181 (log10)	44	0.326	0.03											6.94e-18	1.0
423	Plasma	Plasma P-tau217 (log10)	Plasma P-tau181 (log10)	39	0.449	0.004											6.77e-17	1.0
424	Plasma	Plasma P-tau217 / Aβ42 (log10)	Plasma P-tau181 (log10)	34	0.49	0.003											0.00e+00	1.0
425	Plasma	Plasma P-tau231 (log10)	Plasma P-tau181 (log10)	39	0.905	<0.001											-4.16e-16	1.0
426	Cognitive	ADCS Activities of Daily Living (ADL) Scale	Plasma P-tau181 (log10)	37	0.328	0.048											-2.69e-16	1.0
427	Cognitive	Alzheimer's Disease Assessment Scale – Cognitive Subscale (ADAS cog)	Plasma P-tau181 (log10)	37	0.025	0.88											6.28e-16	1.0
428	Cognitive	Benton Visual Retention Test	Plasma P-tau181 (log10)	36	-0.2	0.24											1.18e-16	1.0
429	Cognitive	CDR Sum of Boxes	Plasma P-tau181 (log10)	37	-0.078	0.65											-7.89e-17	1.0
430	Cognitive	Clinical Dementia Rating (CDR)	Plasma P-tau181 (log10)	37	-0.095	0.57											1.92e-17	1.0
431	Cognitive	Controlled Oral Word Association Test (COWAT)	Plasma P-tau181 (log10)	37	-0.122	0.47											-6.91e-17	1.0
432	Cognitive	Digit Span Test	Plasma P-tau181 (log10)	37	-0.146	0.39											-2.55e-16	1.0
433	Cognitive	Geriatric Depression Scale	Plasma P-tau181 (log10)	25	0.088	0.68											2.52e-17	1.0
434	Cognitive	Mini Mental State Exam	Plasma P-tau181 (log10)	37	-0.014	0.93											-5.55e-16	1.0
435	Cognitive	Neuropsychiatric Inventory (NPI)	Plasma P-tau181 (log10)	37	-0.176	0.3											5.63e-17	1.0
436	Cognitive	Trail-Making Test A	Plasma P-tau181 (log10)	34	0.336	0.04	-0.36	0.03									-3.12e-17	1.0
437	Cognitive	Trail-Making Test B	Plasma P-tau181 (log10)	19	0.013	0.96											1.04e-17	1.0
438	Volumetric	Left Angular Gyrus Volume z-score	Plasma P-tau181 (log10)	36	0.084	0.6	0.489	0.004									4.16e-17	1.0
439	Volumetric	Left Anterior Cingulate Volume z-score	Plasma P-tau181 (log10)	36	0.011	0.95											4.86e-17	1.0
440	Volumetric	Left Combined Inferior + Middle Temporal + Fusiform Volume z-score	Plasma P-tau181 (log10)	36	0.014	0.94											5.55e-17	1.0
441	Volumetric	Left Combined Inferior + Middle Temporal Volume z-score	Plasma P-tau181 (log10)	36	-0.061	0.72											-2.74e-16	1.0
442	Volumetric	Left Combined Inferior Frontal + Insula Volume z-score	Plasma P-tau181 (log10)	36	0.133	0.44											-3.47e-18	1.0
443	Volumetric	Left Combined Inferior Frontal + Insula Volume z-score	Plasma P-tau181 (log10)	36	0.316	0.06											-9.37e-17	1.0
444	Volumetric	Left Combined Lateral Occipital + Lingual + Cuneus Volume z-score	Plasma P-tau181 (log10)	36	0.225	0.19											-8.33e-17	1.0
445	Volumetric	Left Combined Middle + Superior Frontal Volume z-score	Plasma P-tau181 (log10)	36	0.161	0.34	0.358	0.04									4.16e-17	1.0
446	Volumetric	Left Combined Paracentral + Postcentral Volume z-score	Plasma P-tau181 (log10)	36	-0.035	0.84											-5.55e-17	1.0
447	Volumetric	Left Combined Precuneus + Angular Gyrus Volume z-score	Plasma P-tau181 (log10)	36	0.076	0.62	0.507	0.002									4.16e-17	1.0
448	Volumetric	Left Combined Precuneus + Inferior Parietal Volume z-score	Plasma P-tau181 (log10)	36	0.07	0.65	0.538	0.001									4.16e-17	1.0
449	Volumetric	Left Cuneus Volume z-score	Plasma P-tau181 (log10)	36	-0.167	0.33											-1.39e-16	1.0
450	Volumetric	Left Entorhinal Volume z-score	Plasma P-tau181 (log10)	36	-0.033	0.83									-0.937	0.008	0.338	0.09
451	Volumetric	Left Frontal Volume z-score	Plasma P-tau181 (log10)	36	0.145	0.4											5.55e-17	1.0
452	Volumetric	Left Fusiform Gyrus Volume z-score	Plasma P-tau181 (log10)	36	0.172	0.32											-1.11e-16	1.0
453	Volumetric	Left Gray Matter Volume z-score	Plasma P-tau181 (log10)	36	0.177	0.27	0.47	0.005									2.78e-17	1.0
454	Volumetric	Left Hippocampal Volume z-score	Plasma P-tau181 (log10)	36	0.174	0.31											4.16e-17	1.0
455	Volumetric	Left Inferior Frontal Volume z-score	Plasma P-tau181 (log10)	36	0.139	0.42											-5.55e-17	1.0
456	Volumetric	Left Inferior Parietal Volume z-score	Plasma P-tau181 (log10)	36	0.072	0.64	0.535	0.001									1.39e-17	1.0
457	Volumetric	Left Inferior Temporal Volume z-score	Plasma P-tau181 (log10)	36	-0.087	0.61											-8.67e-17	1.0
458	Volumetric	Left Insula Volume z-score	Plasma P-tau181 (log10)	36	0.06	0.73											4.16e-17	1.0
459	Volumetric	Left Lateral Occipital Volume z-score	Plasma P-tau181 (log10)	36	0.274	0.11											1.11e-16	1.0
460	Volumetric	Left Lateral Temporal Volume z-score	Plasma P-tau181 (log10)	36	0.11	0.52											6.25e-17	1.0
461	Volumetric	Left Lateral Ventricles Volume z-score	Plasma P-tau181 (log10)	36	-0.153	0.37											-1.39e-16	1.0
462	Volumetric	Left Lingual Volume z-score	Plasma P-tau181 (log10)	36	0.293	0.08											-8.33e-17	1.0
463	Volumetric	Left Middle Frontal Volume z-score	Plasma P-tau181 (log10)	36	0.236	0.15	0.418	0.01									-6.94e-18	1.0
464	Volumetric	Left Middle Temporal Volume z-score	Plasma P-tau181 (log10)	36	0.21	0.25	0.472	0.01	0.413	0.03							-4.16e-17	1.0
465	Volumetric	Left Orbitofrontal Volume z-score	Plasma P-tau181 (log10)	36	0.322	0.06											2.78e-17	1.0
466	Volumetric	Left Parahippocampal Volume z-score	Plasma P-tau181 (log10)	36	0.163	0.34											1.39e-16	1.0
467	Volumetric	Left Parietal Volume z-score	Plasma P-tau181 (log10)	36	0.026	0.87	0.53	0.001									-5.55e-17	1.0
468	Volumetric	Left Pericalcarine Volume z-score	Plasma P-tau181 (log10)	36	-0.215	0.21											-5.55e-17	1.0
469	Volumetric	Left Posterior Cingulate Volume z-score	Plasma P-tau181 (log10)	36	0.003	0.99											5.55e-17	1.0
470	Volumetric	Left Precentral Volume z-score	Plasma P-tau181 (log10)	36	-0.062	0.72											0.00e+00	1.0
471	Volumetric	Left Precuneus Volume z-score	Plasma P-tau181 (log10)	36	-0.035	0.84											9.71e-17	1.0
472	Volumetric	Left Putamen Volume z-score	Plasma P-tau181 (log10)	36	-0.09	0.6											3.89e-16	1.0
473	Volumetric	Left Superior Frontal Volume z-score	Plasma P-tau181 (log10)	36	0.017	0.92											-8.33e-17	1.0
474	Volumetric	Left Superior Parietal Volume z-score	Plasma P-tau181 (log10)	36	-0.072	0.64	0.482	0.004									0.00e+00	1.0
475	Volumetric	Left Superior Temporal Volume z-score	Plasma P-tau181 (log10)	36	0.261	0.12											6.94e-17	1.0
476	Volumetric	Left Supramarginal Gyrus Volume z-score	Plasma P-tau181 (log10)	36	-0.055	0.75											9.71e-17	1.0
477	Volumetric	Right Angular Gyrus Volume z-score	Plasma P-tau181 (log10)	36	0.245	0.16	0.562	0.002	0.433	0.02							6.94e-18	1.0
478	Volumetric	Right Anterior Cingulate Volume z-score	Plasma P-tau181 (log10)	36	0.206	0.23											2.78e-17	1.0
479	Volumetric	Right Combined Inferior + Middle Temporal + Fusiform Volume z-score	Plasma P-tau181 (log10)	36	0.135	0.43											2.43e-17	1.0
480	Volumetric	Right Combined Inferior + Middle Temporal Volume z-score	Plasma P-tau181 (log10)	36	0.139	0.42											2.08e-17	1.0
481	Volumetric	Right Combined Lateral Occipital + Lingual + Cuneus Volume z-score	Plasma P-tau181 (log10)	36	0.22	0.2											0.00e+00	1.0
482	Volumetric	Right Combined Middle + Superior Frontal Volume z-score	Plasma P-tau181 (log10)	36	0.115	0.5											-2.78e-17	1.0
483	Volumetric	Right Combined Paracentral + Postcentral Volume z-score	Plasma P-tau181 (log10)	36	-0.056	0.75											0.00e+00	1.0
484	Volumetric	Right Combined Precuneus + Angular Gyrus Volume z-score	Plasma P-tau181 (log10)	36	0.236	0.16	0.619	<0.001	0.402	0.02							2.78e-17	1.0
485	Volumetric	Right Combined Precuneus + Inferior Parietal Volume z-score	Plasma P-tau181 (log10)	36	0.09	0.57	0.454	0.007									-1.67e-16	1.0
486	Volumetric	Right Cuneus Volume z-score	Plasma P-tau181 (log10)	36	0.127	0.46											-2.78e-17	1.0
487	Volumetric	Right Entorhinal volume z-score	Plasma P-tau181 (log10)	36	0.051	0.77											1.87e-16	1.0
488	Volumetric	Right Frontal Volume z-score	Plasma P-tau181 (log10)	36	0.203	0.23											2.78e-17	1.0
489	Volumetric	Right Fusiform Gyrus Volume z-score	Plasma P-tau181 (log10)	36	0.103	0.55											-1.39e-17	1.0
490	Volumetric	Right Gray Matter Volume z-score	Plasma P-tau181 (log10)	36	0.224	0.17	0.403	0.02									-1.67e-16	1.0
491	Volumetric	Right Hippocampal Volume z-score	Plasma P-tau181 (log10)	36	0.281	0.1											1.53e-16	1.0
492	Volumetric	Right Inferior Frontal Volume z-score	Plasma P-tau181 (log10)	36	0.283	0.09											9.71e-17	1.0
493	Volumetric	Right Inferior Parietal Volume z-score	Plasma P-tau181 (log10)	36	0.095	0.56	0.406	0.02									-9.71e-17	1.0
494	Volumetric	Right Inferior Temporal Volume z-score	Plasma P-tau181 (log10)	36	0.074	0.67											1.77e-16	1.0
495	Volumetric	Right Insula Volume z-score	Plasma P-tau181 (log10)	36	0.234	0.17											-4.86e-17	1.0
496	Volumetric	Right Lateral Occipital Volume z-score	Plasma P-tau181 (log10)	36	0.166	0.33											5.55e-17	1.0
497	Volumetric	Right Lateral Temporal Volume z-score	Plasma P-tau181 (log10)	36	0.161	0.35											3.12e-17	1.0
498	Volumetric	Right Lateral Ventricles Volume z-score	Plasma P-tau181 (log10)	36	-0.137	0.43											-5.41e-16	1.0
499	Volumetric	Right Lingual volume z-score	Plasma P-tau181 (log10)	36	0.267	0.12											-2.78e-17	1.0
500	Volumetric	Right Middle Frontal Volume z-score	Plasma P-tau181 (log10)	36	0.315	0.06	0.371	0.03									5.55e-17	1.0
501	Volumetric	Right Middle Temporal Volume z-score	Plasma P-tau181 (log10)	36	0.178	0.3											-7.63e-17	1.0
502	Volumetric	Right Orbitofrontal Volume z-score	Plasma P-tau181 (log10)	36	0.205	0.23											4.16e-17	1.0
503	Volumetric	Right Parahippocampal Volume z-score	Plasma P-tau181 (log10)	36	0.038	0.83											-1.25e-16	1.0
504	Volumetric	Right Parietal Volume z-score	Plasma P-tau181 (log10)	36	0.056	0.72	0.5	0.003									-9.71e-17	1.0
505	Volumetric	Right Pericalcarine Volume z-score	Plasma P-tau181 (log10)	36	0.015	0.93											2.78e-17	1.0
506	Volumetric	Right Posterior Cingulate Volume z-score	Plasma P-tau181 (log10)	36	0.152	0.38											-8.33e-17	1.0
507	Volumetric	Right Precentral Volume z-score	Plasma P-tau181 (log10)	36	0.002	0.99											5.55e-17	1.0
508	Volumetric	Right Precuneus Volume z-score	Plasma P-tau181 (log10)	36	0.055	0.73	0.46	0.006									1.39e-16	1.0
509	Volumetric	Right Putamen Volume z-score	Plasma P-tau181 (log10)	36	-0.01	0.95											-1.39e-17	1.0
510	Volumetric	Right Superior Frontal Volume z-score	Plasma P-tau181 (log10)	36	-0.024	0.89											-1.39e-17	1.0
511	Volumetric	Right Superior Parietal Volume z-score	Plasma P-tau181 (log10)	36	0.027	0.86	0.517	0.002									2.78e-17	1.0
512	Volumetric	Right Superior Temporal Volume z-score	Plasma P-tau181 (log10)	36	0.2	0.24											-2.08e-17	1.0
513	Volumetric	Right Supramarginal Gyrus Volume z-score	Plasma P-tau181 (log10)	31	0.127	0.46					0.83	0.02					-0.523	0.05
514	Volumetric	Total Gray Matter Volume z-score	Plasma P-tau181 (log10)	36	0.204	0.2	0.471	0.005									-2.78e-17	1.0

## Sheet: pTau231
model ID number	type	y-variable	x-variable	number of subjects	β-value: x-variable	p-value: x-variable	β-value: age	p-value: age	β-value: Education years	p-value: Education years	β-value: apoe4 carrier (Yes)	p-value: apoe4 carrier (Yes)	β-value: race (White/NH)	p-value: race (White/NH)	β-value: sex (M)	p-value: sex (M)	β-value: Intercept	p-value: Intercept
515	FDG PET	Anterior Cingulate FDG-PET SUVR	Plasma P-tau231 (log10)	38	0.152	0.36											-1.09e-15	1.0
516	FDG PET	Frontal FDG-PET SUVR	Plasma P-tau231 (log10)	38	0.076	0.65											9.51e-16	1.0
517	FDG PET	Inferior Parietal FDG-PET SUVR	Plasma P-tau231 (log10)	37	0.132	0.4	0.448	0.007									-0.004	0.98
518	FDG PET	Lateral Temporal FDG-PET SUVR	Plasma P-tau231 (log10)	38	0.185	0.27											-2.43e-17	1.0
519	FDG PET	Medial Temporal FDG-PET SUVR	Plasma P-tau231 (log10)	38	0.348	0.03											2.20e-15	1.0
520	FDG PET	Posterior Cingulate FDG-PET SUVR	Plasma P-tau231 (log10)	38	0.279	0.09											-1.71e-15	1.0
521	FDG PET	Precuneus FDG-PET SUVR	Plasma P-tau231 (log10)	37	0.238	0.11	0.471	0.003	0.403	0.01							0.001	0.99
522	FDG PET	Sensorimotor FDG-PET SUVR	Plasma P-tau231 (log10)	38	-0.043	0.8											1.55e-15	1.0
523	Plasma	Plasma Aβ42/40 (log10)	Plasma P-tau231 (log10)	33	0.559	<0.001									0.72	0.02	-0.171	0.35
524	Plasma	Plasma GFAP (log10)	Plasma P-tau231 (log10)	39	0.129	0.43											1.37e-16	1.0
525	Plasma	Plasma NFL (log10)	Plasma P-tau231 (log10)	39	0.278	0.09											4.93e-16	1.0
526	Plasma	Plasma P-tau181 (log10)	Plasma P-tau231 (log10)	39	0.905	<0.001											1.39e-16	1.0
527	Plasma	Plasma P-tau217 (log10)	Plasma P-tau231 (log10)	36	0.359	0.03											-6.59e-17	1.0
528	Plasma	Plasma P-tau217 / Aβ42 (log10)	Plasma P-tau231 (log10)	33	0.498	0.003											1.83e-16	1.0
529	Cognitive	ADCS Activities of Daily Living (ADL) Scale	Plasma P-tau231 (log10)	33	0.196	0.28											-3.08e-16	1.0
530	Cognitive	Alzheimer's Disease Assessment Scale – Cognitive Subscale (ADAS cog)	Plasma P-tau231 (log10)	33	-0.032	0.86											3.55e-17	1.0
531	Cognitive	Benton Visual Retention Test	Plasma P-tau231 (log10)	32	-0.011	0.95	0.388	0.04	0.477	0.01							6.94e-18	1.0
532	Cognitive	CDR Sum of Boxes	Plasma P-tau231 (log10)	33	-0.054	0.76											5.31e-17	1.0
533	Cognitive	Clinical Dementia Rating (CDR)	Plasma P-tau231 (log10)	33	-0.043	0.81											-1.04e-16	1.0
534	Cognitive	Controlled Oral Word Association Test (COWAT)	Plasma P-tau231 (log10)	33	0.011	0.95											-5.80e-18	1.0
535	Cognitive	Digit Span Test	Plasma P-tau231 (log10)	33	0.064	0.72											-3.51e-16	1.0
536	Cognitive	Geriatric Depression Scale	Plasma P-tau231 (log10)	23	0.046	0.83											-1.39e-17	1.0
537	Cognitive	Mini Mental State Exam	Plasma P-tau231 (log10)	33	0.035	0.85											-5.01e-16	1.0
538	Cognitive	Neuropsychiatric Inventory (NPI)	Plasma P-tau231 (log10)	33	-0.022	0.9											-1.01e-16	1.0
539	Cognitive	Trail-Making Test A	Plasma P-tau231 (log10)	30	0.101	0.56	-0.456	0.01									-6.94e-18	1.0
540	Cognitive	Trail-Making Test B	Plasma P-tau231 (log10)	16	0.023	0.93											-8.33e-17	1.0
541	Volumetric	Left Angular Gyrus Volume z-score	Plasma P-tau231 (log10)	32	0.293	0.04	0.659	<0.001									1.11e-16	1.0
542	Volumetric	Left Anterior Cingulate Volume z-score	Plasma P-tau231 (log10)	32	0.018	0.92											-1.04e-16	1.0
543	Volumetric	Left Combined Inferior + Middle Temporal + Fusiform Volume z-score	Plasma P-tau231 (log10)	32	0.181	0.32											1.11e-16	1.0
544	Volumetric	Left Combined Inferior + Middle Temporal Volume z-score	Plasma P-tau231 (log10)	32	0.108	0.56											8.33e-17	1.0
545	Volumetric	Left Combined Inferior Frontal + Insula Volume z-score	Plasma P-tau231 (log10)	32	0.341	0.06											6.25e-17	1.0
546	Volumetric	Left Combined Inferior Frontal + Insula Volume z-score	Plasma P-tau231 (log10)	32	0.534	0.002											6.59e-17	1.0
547	Volumetric	Left Combined Lateral Occipital + Lingual + Cuneus Volume z-score	Plasma P-tau231 (log10)	32	0.364	0.04											-1.11e-16	1.0
548	Volumetric	Left Combined Middle + Superior Frontal Volume z-score	Plasma P-tau231 (log10)	32	0.213	0.22	0.374	0.04									5.55e-17	1.0
549	Volumetric	Left Combined Paracentral + Postcentral Volume z-score	Plasma P-tau231 (log10)	32	0.056	0.76											0.00e+00	1.0
550	Volumetric	Left Combined Precuneus + Angular Gyrus Volume z-score	Plasma P-tau231 (log10)	32	0.247	0.08	0.666	<0.001									5.55e-17	1.0
551	Volumetric	Left Combined Precuneus + Inferior Parietal Volume z-score	Plasma P-tau231 (log10)	32	0.226	0.1	0.683	<0.001									2.78e-17	1.0
552	Volumetric	Left Cuneus Volume z-score	Plasma P-tau231 (log10)	32	-0.125	0.49											-5.55e-17	1.0
553	Volumetric	Left Entorhinal Volume z-score	Plasma P-tau231 (log10)	32	0.026	0.88									-0.883	0.02	0.331	0.13
554	Volumetric	Left Frontal Volume z-score	Plasma P-tau231 (log10)	32	0.275	0.13											-1.39e-17	1.0
555	Volumetric	Left Fusiform Gyrus Volume z-score	Plasma P-tau231 (log10)	32	0.264	0.14											1.39e-16	1.0
556	Volumetric	Left Gray Matter Volume z-score	Plasma P-tau231 (log10)	32	0.336	0.03	0.546	<0.001									1.11e-16	1.0
557	Volumetric	Left Hippocampal Volume z-score	Plasma P-tau231 (log10)	32	0.194	0.29											8.33e-17	1.0
558	Volumetric	Left Inferior Frontal Volume z-score	Plasma P-tau231 (log10)	32	0.376	0.03											5.55e-17	1.0
559	Volumetric	Left Inferior Parietal Volume z-score	Plasma P-tau231 (log10)	32	0.249	0.07	0.679	<0.001									-1.67e-16	1.0
560	Volumetric	Left Inferior Temporal Volume z-score	Plasma P-tau231 (log10)	32	-0.012	0.95											5.55e-17	1.0
561	Volumetric	Left Insula Volume z-score	Plasma P-tau231 (log10)	32	0.128	0.49											5.55e-17	1.0
562	Volumetric	Left Lateral Occipital Volume z-score	Plasma P-tau231 (log10)	32	0.429	0.01											-8.33e-17	1.0
563	Volumetric	Left Lateral Temporal Volume z-score	Plasma P-tau231 (log10)	32	0.301	0.09											2.78e-17	1.0
564	Volumetric	Left Lateral Ventricles Volume z-score	Plasma P-tau231 (log10)	32	-0.127	0.49											-9.71e-17	1.0
565	Volumetric	Left Lingual Volume z-score	Plasma P-tau231 (log10)	32	0.373	0.04											-5.55e-17	1.0
566	Volumetric	Left Middle Frontal Volume z-score	Plasma P-tau231 (log10)	32	0.277	0.1	0.444	0.01									6.94e-18	1.0
567	Volumetric	Left Middle Temporal Volume z-score	Plasma P-tau231 (log10)	32	0.304	0.07	0.442	0.01	0.392	0.03							-2.78e-17	1.0
568	Volumetric	Left Orbitofrontal Volume z-score	Plasma P-tau231 (log10)	32	0.463	0.008											2.78e-17	1.0
569	Volumetric	Left Parahippocampal Volume z-score	Plasma P-tau231 (log10)	32	0.224	0.22											-8.33e-17	1.0
570	Volumetric	Left Parietal Volume z-score	Plasma P-tau231 (log10)	32	0.148	0.29	0.671	<0.001									-2.78e-17	1.0
571	Volumetric	Left Pericalcarine Volume z-score	Plasma P-tau231 (log10)	32	-0.487	0.005											-2.78e-17	1.0
572	Volumetric	Left Posterior Cingulate Volume z-score	Plasma P-tau231 (log10)	32	0.154	0.34									-1.022	0.004	0.383	0.06
573	Volumetric	Left Precentral Volume z-score	Plasma P-tau231 (log10)	32	-0.1	0.59											1.94e-16	1.0
574	Volumetric	Left Precuneus Volume z-score	Plasma P-tau231 (log10)	32	0.125	0.43	0.538	0.002									1.11e-16	1.0
575	Volumetric	Left Putamen Volume z-score	Plasma P-tau231 (log10)	32	-0.064	0.73											-9.16e-16	1.0
576	Volumetric	Left Superior Frontal Volume z-score	Plasma P-tau231 (log10)	32	0.09	0.63											-2.78e-17	1.0
577	Volumetric	Left Superior Parietal Volume z-score	Plasma P-tau231 (log10)	32	-0.046	0.76	0.578	<0.001									0.00e+00	1.0
578	Volumetric	Left Superior Temporal Volume z-score	Plasma P-tau231 (log10)	32	0.44	0.01											1.11e-16	1.0
579	Volumetric	Left Supramarginal Gyrus Volume z-score	Plasma P-tau231 (log10)	32	0.094	0.57	0.482	0.006									-5.55e-17	1.0
580	Volumetric	Right Angular Gyrus Volume z-score	Plasma P-tau231 (log10)	32	0.37	0.01	0.578	<0.001	0.454	0.004							-2.78e-17	1.0
581	Volumetric	Right Anterior Cingulate Volume z-score	Plasma P-tau231 (log10)	32	0.183	0.32											5.55e-17	1.0
582	Volumetric	Right Combined Inferior + Middle Temporal + Fusiform Volume z-score	Plasma P-tau231 (log10)	32	0.308	0.09											-9.02e-17	1.0
583	Volumetric	Right Combined Inferior + Middle Temporal Volume z-score	Plasma P-tau231 (log10)	32	0.283	0.12											-7.63e-17	1.0
584	Volumetric	Right Combined Lateral Occipital + Lingual + Cuneus Volume z-score	Plasma P-tau231 (log10)	32	0.438	0.01											5.55e-17	1.0
585	Volumetric	Right Combined Middle + Superior Frontal Volume z-score	Plasma P-tau231 (log10)	32	0.316	0.08											0.00e+00	1.0
586	Volumetric	Right Combined Paracentral + Postcentral Volume z-score	Plasma P-tau231 (log10)	32	-0.01	0.96											-6.94e-17	1.0
587	Volumetric	Right Combined Precuneus + Angular Gyrus Volume z-score	Plasma P-tau231 (log10)	32	0.365	0.01	0.646	<0.001	0.421	0.005							1.11e-16	1.0
588	Volumetric	Right Combined Precuneus + Inferior Parietal Volume z-score	Plasma P-tau231 (log10)	32	0.39	0.009	0.643	<0.001	0.355	0.02							-1.11e-16	1.0
589	Volumetric	Right Cuneus Volume z-score	Plasma P-tau231 (log10)	32	0.261	0.14			0.368	0.04							-2.78e-17	1.0
590	Volumetric	Right Entorhinal volume z-score	Plasma P-tau231 (log10)	32	0.186	0.31											-6.25e-17	1.0
591	Volumetric	Right Frontal Volume z-score	Plasma P-tau231 (log10)	32	0.423	0.02											1.11e-16	1.0
592	Volumetric	Right Fusiform Gyrus Volume z-score	Plasma P-tau231 (log10)	32	0.314	0.08											-2.78e-17	1.0
593	Volumetric	Right Gray Matter Volume z-score	Plasma P-tau231 (log10)	32	0.456	0.004	0.478	0.003									0.00e+00	1.0
594	Volumetric	Right Hippocampal Volume z-score	Plasma P-tau231 (log10)	32	0.298	0.1											2.78e-17	1.0
595	Volumetric	Right Inferior Frontal Volume z-score	Plasma P-tau231 (log10)	32	0.522	0.002											5.90e-17	1.0
596	Volumetric	Right Inferior Parietal Volume z-score	Plasma P-tau231 (log10)	32	0.406	0.008	0.597	<0.001	0.367	0.02							5.55e-17	1.0
597	Volumetric	Right Inferior Temporal Volume z-score	Plasma P-tau231 (log10)	32	0.208	0.25											-5.20e-18	1.0
598	Volumetric	Right Insula Volume z-score	Plasma P-tau231 (log10)	32	0.318	0.08											1.39e-17	1.0
599	Volumetric	Right Lateral Occipital Volume z-score	Plasma P-tau231 (log10)	32	0.433	0.01											5.55e-17	1.0
600	Volumetric	Right Lateral Temporal Volume z-score	Plasma P-tau231 (log10)	32	0.357	0.04											-4.16e-17	1.0
601	Volumetric	Right Lateral Ventricles Volume z-score	Plasma P-tau231 (log10)	32	-0.245	0.18											1.39e-17	1.0
602	Volumetric	Right Lingual volume z-score	Plasma P-tau231 (log10)	32	0.419	0.02											-2.78e-17	1.0
603	Volumetric	Right Middle Frontal Volume z-score	Plasma P-tau231 (log10)	32	0.405	0.02	0.376	0.02									-2.78e-17	1.0
604	Volumetric	Right Middle Temporal Volume z-score	Plasma P-tau231 (log10)	32	0.313	0.08											5.55e-17	1.0
605	Volumetric	Right Orbitofrontal Volume z-score	Plasma P-tau231 (log10)	32	0.364	0.04											-5.55e-17	1.0
606	Volumetric	Right Parahippocampal Volume z-score	Plasma P-tau231 (log10)	32	0.31	0.08			0.4	0.02							5.55e-17	1.0
607	Volumetric	Right Parietal Volume z-score	Plasma P-tau231 (log10)	32	0.302	0.04	0.666	<0.001	0.343	0.02							-5.55e-17	1.0
608	Volumetric	Right Pericalcarine Volume z-score	Plasma P-tau231 (log10)	32	-0.172	0.35											-2.78e-17	1.0
609	Volumetric	Right Posterior Cingulate Volume z-score	Plasma P-tau231 (log10)	32	0.324	0.05									-0.726	0.04	0.272	0.19
610	Volumetric	Right Precentral Volume z-score	Plasma P-tau231 (log10)	32	-0.006	0.98											2.78e-17	1.0
611	Volumetric	Right Precuneus Volume z-score	Plasma P-tau231 (log10)	32	0.205	0.19	0.546	0.001									5.55e-17	1.0
612	Volumetric	Right Putamen Volume z-score	Plasma P-tau231 (log10)	32	-0.011	0.95											8.33e-17	1.0
613	Volumetric	Right Superior Frontal Volume z-score	Plasma P-tau231 (log10)	32	0.212	0.24											-2.08e-17	1.0
614	Volumetric	Right Superior Parietal Volume z-score	Plasma P-tau231 (log10)	32	0.115	0.45	0.602	<0.001									0.00e+00	1.0
615	Volumetric	Right Superior Temporal Volume z-score	Plasma P-tau231 (log10)	32	0.422	0.02											6.94e-17	1.0
616	Volumetric	Right Supramarginal Gyrus Volume z-score	Plasma P-tau231 (log10)	32	0.278	0.12											-2.78e-17	1.0
617	Volumetric	Total Gray Matter Volume z-score	Plasma P-tau231 (log10)	32	0.412	0.007	0.548	<0.001									2.78e-17	1.0

## Sheet: pTau217_Ab42
model ID number	type	y-variable	x-variable	number of subjects	β-value: x-variable	p-value: x-variable	β-value: age	p-value: age	β-value: Education years	p-value: Education years	β-value: apoe4 carrier (Yes)	p-value: apoe4 carrier (Yes)	β-value: race (White/NH)	p-value: race (White/NH)	β-value: sex (M)	p-value: sex (M)	β-value: Intercept	p-value: Intercept
618	FDG PET	Anterior Cingulate FDG-PET SUVR	Plasma P-tau217 / Aβ42 (log10)	33	-0.037	0.84											4.70e-16	1.0
619	FDG PET	Frontal FDG-PET SUVR	Plasma P-tau217 / Aβ42 (log10)	33	-0.295	0.1											-1.75e-15	1.0
620	FDG PET	Inferior Parietal FDG-PET SUVR	Plasma P-tau217 / Aβ42 (log10)	33	-0.433	0.01											2.67e-16	1.0
621	FDG PET	Lateral Temporal FDG-PET SUVR	Plasma P-tau217 / Aβ42 (log10)	33	-0.416	0.02											-3.45e-16	1.0
622	FDG PET	Medial Temporal FDG-PET SUVR	Plasma P-tau217 / Aβ42 (log10)	32	0.09	0.61			0.494	0.006							0.004	0.98
623	FDG PET	Posterior Cingulate FDG-PET SUVR	Plasma P-tau217 / Aβ42 (log10)	32	0.248	0.17			0.37	0.04							0.038	0.83
624	FDG PET	Precuneus FDG-PET SUVR	Plasma P-tau217 / Aβ42 (log10)	33	-0.328	0.06											-2.25e-16	1.0
625	FDG PET	Sensorimotor FDG-PET SUVR	Plasma P-tau217 / Aβ42 (log10)	33	-0.303	0.09											2.09e-16	1.0
626	Plasma	Plasma Aβ42/40 (log10)	Plasma P-tau217 / Aβ42 (log10)	34	0.046	0.79											1.30e-15	1.0
627	Plasma	Plasma GFAP (log10)	Plasma P-tau217 / Aβ42 (log10)	34	0.246	0.16											5.85e-16	1.0
628	Plasma	Plasma NFL (log10)	Plasma P-tau217 / Aβ42 (log10)	34	-0.096	0.59											-5.41e-16	1.0
629	Plasma	Plasma P-tau181 (log10)	Plasma P-tau217 / Aβ42 (log10)	34	0.49	0.003											5.27e-16	1.0
630	Plasma	Plasma P-tau217 (log10)	Plasma P-tau217 / Aβ42 (log10)	34	0.871	<0.001											2.34e-17	1.0
631	Plasma	Plasma P-tau231 (log10)	Plasma P-tau217 / Aβ42 (log10)	33	0.498	0.003											6.78e-16	1.0
632	Cognitive	ADCS Activities of Daily Living (ADL) Scale	Plasma P-tau217 / Aβ42 (log10)	29	0.085	0.66											-4.11e-16	1.0
633	Cognitive	Alzheimer's Disease Assessment Scale – Cognitive Subscale (ADAS cog)	Plasma P-tau217 / Aβ42 (log10)	29	0.181	0.35											6.73e-16	1.0
634	Cognitive	Benton Visual Retention Test	Plasma P-tau217 / Aβ42 (log10)	28	-0.482	0.005			0.344	0.04							5.55e-17	1.0
635	Cognitive	CDR Sum of Boxes	Plasma P-tau217 / Aβ42 (log10)	29	-0.107	0.58											5.45e-17	1.0
636	Cognitive	Clinical Dementia Rating (CDR)	Plasma P-tau217 / Aβ42 (log10)	29	-0.032	0.87											-9.05e-17	1.0
637	Cognitive	Controlled Oral Word Association Test (COWAT)	Plasma P-tau217 / Aβ42 (log10)	29	-0.209	0.28											5.05e-17	1.0
638	Cognitive	Digit Span Test	Plasma P-tau217 / Aβ42 (log10)	29	-0.266	0.16											7.10e-17	1.0
639	Cognitive	Geriatric Depression Scale	Plasma P-tau217 / Aβ42 (log10)	18	0.061	0.81											6.94e-18	1.0
640	Cognitive	Mini Mental State Exam	Plasma P-tau217 / Aβ42 (log10)	29	-0.142	0.46											4.48e-16	1.0
641	Cognitive	Neuropsychiatric Inventory (NPI)	Plasma P-tau217 / Aβ42 (log10)	29	0.089	0.65											-3.86e-17	1.0
642	Cognitive	Trail-Making Test A	Plasma P-tau217 / Aβ42 (log10)	27	0.381	0.0499											4.16e-17	1.0
643	Cognitive	Trail-Making Test B	Plasma P-tau217 / Aβ42 (log10)	14	-0.001	1.0											-1.27e-16	1.0
644	Volumetric	Left Angular Gyrus Volume z-score	Plasma P-tau217 / Aβ42 (log10)	27	0.007	0.97	0.499	0.01									3.47e-17	1.0
645	Volumetric	Left Anterior Cingulate Volume z-score	Plasma P-tau217 / Aβ42 (log10)	27	0.391	0.04											-4.16e-17	1.0
646	Volumetric	Left Combined Inferior + Middle Temporal + Fusiform Volume z-score	Plasma P-tau217 / Aβ42 (log10)	27	0.158	0.43											1.94e-16	1.0
647	Volumetric	Left Combined Inferior + Middle Temporal Volume z-score	Plasma P-tau217 / Aβ42 (log10)	27	0.206	0.3											-8.33e-17	1.0
648	Volumetric	Left Combined Inferior Frontal + Insula Volume z-score	Plasma P-tau217 / Aβ42 (log10)	27	0.187	0.35											-2.78e-17	1.0
649	Volumetric	Left Combined Inferior Frontal + Insula Volume z-score	Plasma P-tau217 / Aβ42 (log10)	27	0.322	0.1											0.00e+00	1.0
650	Volumetric	Left Combined Lateral Occipital + Lingual + Cuneus Volume z-score	Plasma P-tau217 / Aβ42 (log10)	27	0.065	0.75											-4.16e-17	1.0
651	Volumetric	Left Combined Middle + Superior Frontal Volume z-score	Plasma P-tau217 / Aβ42 (log10)	27	-0.026	0.89	0.489	0.01									-4.16e-17	1.0
652	Volumetric	Left Combined Paracentral + Postcentral Volume z-score	Plasma P-tau217 / Aβ42 (log10)	27	0.064	0.75											3.12e-17	1.0
653	Volumetric	Left Combined Precuneus + Angular Gyrus Volume z-score	Plasma P-tau217 / Aβ42 (log10)	27	-0.072	0.69	0.523	0.007									-6.25e-17	1.0
654	Volumetric	Left Combined Precuneus + Inferior Parietal Volume z-score	Plasma P-tau217 / Aβ42 (log10)	27	-0.109	0.54	0.523	0.007									9.71e-17	1.0
655	Volumetric	Left Cuneus Volume z-score	Plasma P-tau217 / Aβ42 (log10)	27	-0.206	0.3											-8.33e-17	1.0
656	Volumetric	Left Entorhinal Volume z-score	Plasma P-tau217 / Aβ42 (log10)	27	-0.014	0.94											0.00e+00	1.0
657	Volumetric	Left Frontal Volume z-score	Plasma P-tau217 / Aβ42 (log10)	27	0.011	0.96											5.55e-17	1.0
658	Volumetric	Left Fusiform Gyrus Volume z-score	Plasma P-tau217 / Aβ42 (log10)	27	-0.009	0.96											4.86e-17	1.0
659	Volumetric	Left Gray Matter Volume z-score	Plasma P-tau217 / Aβ42 (log10)	27	0.112	0.57	0.419	0.04									5.55e-17	1.0
660	Volumetric	Left Hippocampal Volume z-score	Plasma P-tau217 / Aβ42 (log10)	27	0.123	0.54											0.00e+00	1.0
661	Volumetric	Left Inferior Frontal Volume z-score	Plasma P-tau217 / Aβ42 (log10)	27	0.025	0.9											0.00e+00	1.0
662	Volumetric	Left Inferior Parietal Volume z-score	Plasma P-tau217 / Aβ42 (log10)	27	-0.062	0.74	0.502	0.01									-9.71e-17	1.0
663	Volumetric	Left Inferior Temporal Volume z-score	Plasma P-tau217 / Aβ42 (log10)	27	0.091	0.65											-1.94e-16	1.0
664	Volumetric	Left Insula Volume z-score	Plasma P-tau217 / Aβ42 (log10)	27	0.46	0.02											8.33e-17	1.0
665	Volumetric	Left Lateral Occipital Volume z-score	Plasma P-tau217 / Aβ42 (log10)	27	0.043	0.83											5.55e-17	1.0
666	Volumetric	Left Lateral Temporal Volume z-score	Plasma P-tau217 / Aβ42 (log10)	27	0.232	0.24											1.39e-16	1.0
667	Volumetric	Left Lateral Ventricles Volume z-score	Plasma P-tau217 / Aβ42 (log10)	27	0.1	0.62											-6.94e-18	1.0
668	Volumetric	Left Lingual Volume z-score	Plasma P-tau217 / Aβ42 (log10)	27	0.297	0.13											-5.55e-17	1.0
669	Volumetric	Left Middle Frontal Volume z-score	Plasma P-tau217 / Aβ42 (log10)	27	0.1	0.6	0.512	0.01									-1.39e-17	1.0
670	Volumetric	Left Middle Temporal Volume z-score	Plasma P-tau217 / Aβ42 (log10)	27	0.516	0.01	0.473	0.02	0.535	0.007							6.94e-17	1.0
671	Volumetric	Left Orbitofrontal Volume z-score	Plasma P-tau217 / Aβ42 (log10)	27	0.318	0.11											2.78e-17	1.0
672	Volumetric	Left Parahippocampal Volume z-score	Plasma P-tau217 / Aβ42 (log10)	27	0.056	0.78											-1.14e-16	1.0
673	Volumetric	Left Parietal Volume z-score	Plasma P-tau217 / Aβ42 (log10)	27	-0.125	0.48	0.517	0.007									-1.20e-16	1.0
674	Volumetric	Left Pericalcarine Volume z-score	Plasma P-tau217 / Aβ42 (log10)	27	-0.152	0.45											1.39e-17	1.0
675	Volumetric	Left Posterior Cingulate Volume z-score	Plasma P-tau217 / Aβ42 (log10)	27	-0.34	0.08											8.33e-17	1.0
676	Volumetric	Left Precentral Volume z-score	Plasma P-tau217 / Aβ42 (log10)	27	-1.67e-04	1.0											1.91e-17	1.0
677	Volumetric	Left Precuneus Volume z-score	Plasma P-tau217 / Aβ42 (log10)	27	-0.181	0.33	0.446	0.02									-2.08e-17	1.0
678	Volumetric	Left Putamen Volume z-score	Plasma P-tau217 / Aβ42 (log10)	27	-0.011	0.96											8.67e-16	1.0
679	Volumetric	Left Superior Frontal Volume z-score	Plasma P-tau217 / Aβ42 (log10)	27	-0.249	0.21											0.00e+00	1.0
680	Volumetric	Left Superior Parietal Volume z-score	Plasma P-tau217 / Aβ42 (log10)	27	-0.201	0.28	0.436	0.02									1.80e-16	1.0
681	Volumetric	Left Superior Temporal Volume z-score	Plasma P-tau217 / Aβ42 (log10)	27	0.306	0.12											1.39e-16	1.0
682	Volumetric	Left Supramarginal Gyrus Volume z-score	Plasma P-tau217 / Aβ42 (log10)	27	-0.231	0.25											-9.32e-17	1.0
683	Volumetric	Right Angular Gyrus Volume z-score	Plasma P-tau217 / Aβ42 (log10)	27	-0.063	0.76											6.25e-17	1.0
684	Volumetric	Right Anterior Cingulate Volume z-score	Plasma P-tau217 / Aβ42 (log10)	27	0.249	0.21											3.47e-17	1.0
685	Volumetric	Right Combined Inferior + Middle Temporal + Fusiform Volume z-score	Plasma P-tau217 / Aβ42 (log10)	27	0.149	0.46											5.55e-17	1.0
686	Volumetric	Right Combined Inferior + Middle Temporal Volume z-score	Plasma P-tau217 / Aβ42 (log10)	27	0.162	0.42											-9.71e-17	1.0
687	Volumetric	Right Combined Lateral Occipital + Lingual + Cuneus Volume z-score	Plasma P-tau217 / Aβ42 (log10)	27	0.096	0.64											2.95e-17	1.0
688	Volumetric	Right Combined Middle + Superior Frontal Volume z-score	Plasma P-tau217 / Aβ42 (log10)	27	-0.144	0.47											2.78e-17	1.0
689	Volumetric	Right Combined Paracentral + Postcentral Volume z-score	Plasma P-tau217 / Aβ42 (log10)	27	0.152	0.45											-6.25e-17	1.0
690	Volumetric	Right Combined Precuneus + Angular Gyrus Volume z-score	Plasma P-tau217 / Aβ42 (log10)	27	0.105	0.6	0.479	0.02	0.474	0.02							1.25e-16	1.0
691	Volumetric	Right Combined Precuneus + Inferior Parietal Volume z-score	Plasma P-tau217 / Aβ42 (log10)	27	-0.091	0.65											2.01e-16	1.0
692	Volumetric	Right Cuneus Volume z-score	Plasma P-tau217 / Aβ42 (log10)	27	-0.126	0.53											-1.01e-16	1.0
693	Volumetric	Right Entorhinal volume z-score	Plasma P-tau217 / Aβ42 (log10)	27	0.247	0.21											-1.56e-16	1.0
694	Volumetric	Right Frontal Volume z-score	Plasma P-tau217 / Aβ42 (log10)	27	0.073	0.72											6.94e-17	1.0
695	Volumetric	Right Fusiform Gyrus Volume z-score	Plasma P-tau217 / Aβ42 (log10)	27	0.093	0.65											-4.16e-17	1.0
696	Volumetric	Right Gray Matter Volume z-score	Plasma P-tau217 / Aβ42 (log10)	27	0.071	0.73											9.71e-17	1.0
697	Volumetric	Right Hippocampal Volume z-score	Plasma P-tau217 / Aβ42 (log10)	27	0.171	0.39											1.94e-16	1.0
698	Volumetric	Right Inferior Frontal Volume z-score	Plasma P-tau217 / Aβ42 (log10)	27	0.192	0.34											2.78e-17	1.0
699	Volumetric	Right Inferior Parietal Volume z-score	Plasma P-tau217 / Aβ42 (log10)	27	-0.009	0.96											-8.33e-17	1.0
700	Volumetric	Right Inferior Temporal Volume z-score	Plasma P-tau217 / Aβ42 (log10)	27	0.115	0.57											2.22e-16	1.0
701	Volumetric	Right Insula Volume z-score	Plasma P-tau217 / Aβ42 (log10)	27	0.446	0.02											-1.39e-17	1.0
702	Volumetric	Right Lateral Occipital Volume z-score	Plasma P-tau217 / Aβ42 (log10)	27	0.108	0.59											9.71e-17	1.0
703	Volumetric	Right Lateral Temporal Volume z-score	Plasma P-tau217 / Aβ42 (log10)	27	0.167	0.41											-5.55e-17	1.0
704	Volumetric	Right Lateral Ventricles Volume z-score	Plasma P-tau217 / Aβ42 (log10)	27	0.208	0.3											2.64e-16	1.0
705	Volumetric	Right Lingual volume z-score	Plasma P-tau217 / Aβ42 (log10)	27	0.158	0.43											6.42e-17	1.0
706	Volumetric	Right Middle Frontal Volume z-score	Plasma P-tau217 / Aβ42 (log10)	27	-0.06	0.77											5.55e-17	1.0
707	Volumetric	Right Middle Temporal Volume z-score	Plasma P-tau217 / Aβ42 (log10)	27	0.304	0.11			0.396	0.046					-0.893	0.03	0.298	0.19
708	Volumetric	Right Orbitofrontal Volume z-score	Plasma P-tau217 / Aβ42 (log10)	27	0.196	0.33											5.55e-17	1.0
709	Volumetric	Right Parahippocampal Volume z-score	Plasma P-tau217 / Aβ42 (log10)	27	0.137	0.49											3.47e-17	1.0
710	Volumetric	Right Parietal Volume z-score	Plasma P-tau217 / Aβ42 (log10)	27	-0.133	0.51											5.38e-17	1.0
711	Volumetric	Right Pericalcarine Volume z-score	Plasma P-tau217 / Aβ42 (log10)	27	-0.134	0.5											-6.94e-18	1.0
712	Volumetric	Right Posterior Cingulate Volume z-score	Plasma P-tau217 / Aβ42 (log10)	27	-0.104	0.6											-5.55e-17	1.0
713	Volumetric	Right Precentral Volume z-score	Plasma P-tau217 / Aβ42 (log10)	27	0.242	0.22											-4.86e-17	1.0
714	Volumetric	Right Precuneus Volume z-score	Plasma P-tau217 / Aβ42 (log10)	27	-0.235	0.24											-9.71e-17	1.0
715	Volumetric	Right Putamen Volume z-score	Plasma P-tau217 / Aβ42 (log10)	27	0.02	0.92											-5.07e-16	1.0
716	Volumetric	Right Superior Frontal Volume z-score	Plasma P-tau217 / Aβ42 (log10)	27	-0.197	0.32											0.00e+00	1.0
717	Volumetric	Right Superior Parietal Volume z-score	Plasma P-tau217 / Aβ42 (log10)	27	0.042	0.83	0.472	0.02									-3.47e-17	1.0
718	Volumetric	Right Superior Temporal Volume z-score	Plasma P-tau217 / Aβ42 (log10)	27	0.183	0.36											1.39e-17	1.0
719	Volumetric	Right Supramarginal Gyrus Volume z-score	Plasma P-tau217 / Aβ42 (log10)	27	0.109	0.59											1.39e-17	1.0
720	Volumetric	Total Gray Matter Volume z-score	Plasma P-tau217 / Aβ42 (log10)	27	0.024	0.91											5.55e-17	1.0

## Sheet: Significant
model ID number	type	y-variable	x-variable	number of subjects	β-value: x-variable	p-value: x-variable	β-value: age	p-value: age	β-value: Education years	p-value: Education years	β-value: apoe4 carrier (Yes)	p-value: apoe4 carrier (Yes)	β-value: race (White/NH)	p-value: race (White/NH)	β-value: sex (M)	p-value: sex (M)	β-value: Intercept	p-value: Intercept
2	FDG PET	Inferior Parietal FDG-PET SUVR	Plasma P-tau217 (log10)	38	-0.492	0.002											4.58e-16	1.0
3	FDG PET	Lateral Temporal FDG-PET SUVR	Plasma P-tau217 (log10)	38	-0.514	<0.001											6.25e-16	1.0
6	FDG PET	Precuneus FDG-PET SUVR	Plasma P-tau217 (log10)	38	-0.327	0.04											5.97e-16	1.0
7	FDG PET	Sensorimotor FDG-PET SUVR	Plasma P-tau217 (log10)	38	-0.346	0.03											2.82e-15	1.0
9	Plasma	Plasma GFAP (log10)	Plasma P-tau217 (log10)	39	0.396	0.01											2.21e-16	1.0
11	Plasma	Plasma P-tau181 (log10)	Plasma P-tau217 (log10)	39	0.449	0.004											9.85e-16	1.0
12	Plasma	Plasma P-tau217 / Aβ42 (log10)	Plasma P-tau217 (log10)	34	0.871	<0.001											0.00e+00	1.0
13	Plasma	Plasma P-tau231 (log10)	Plasma P-tau217 (log10)	36	0.359	0.03											1.80e-16	1.0
16	Cognitive	Benton Visual Retention Test	Plasma P-tau217 (log10)	33	-0.49	0.003			0.311	0.046							6.31e-17	1.0
20	Cognitive	Digit Span Test	Plasma P-tau217 (log10)	34	-0.346	0.04											-3.37e-16	1.0
24	Cognitive	Trail-Making Test A	Plasma P-tau217 (log10)	31	0.412	0.01	-0.348	0.03									4.16e-17	1.0
26	Volumetric	Left Angular Gyrus Volume z-score	Plasma P-tau217 (log10)	32	-0.377	0.02	0.401	0.01									0.00e+00	1.0
35	Volumetric	Left Combined Precuneus + Angular Gyrus Volume z-score	Plasma P-tau217 (log10)	32	-0.348	0.03	0.434	0.007									-2.78e-17	1.0
36	Volumetric	Left Combined Precuneus + Inferior Parietal Volume z-score	Plasma P-tau217 (log10)	32	-0.397	0.009	0.449	0.004									-2.78e-17	1.0
44	Volumetric	Left Inferior Parietal Volume z-score	Plasma P-tau217 (log10)	32	-0.429	0.005	0.426	0.005									-8.33e-17	1.0
55	Volumetric	Left Parietal Volume z-score	Plasma P-tau217 (log10)	32	-0.317	0.046	0.452	0.006									2.78e-17	1.0
64	Volumetric	Left Supramarginal Gyrus Volume z-score	Plasma P-tau217 (log10)	32	-0.431	0.01											-2.78e-17	1.0
65	Volumetric	Right Angular Gyrus Volume z-score	Plasma P-tau217 (log10)	32	-0.355	0.046											-1.39e-17	1.0
73	Volumetric	Right Combined Precuneus + Inferior Parietal Volume z-score	Plasma P-tau217 (log10)	32	-0.371	0.04											5.55e-17	1.0
81	Volumetric	Right Inferior Parietal Volume z-score	Plasma P-tau217 (log10)	32	-0.374	0.04											-1.39e-17	1.0
86	Volumetric	Right Lateral Ventricles Volume z-score	Plasma P-tau217 (log10)	32	0.39	0.03											8.33e-17	1.0
104	FDG PET	Frontal FDG-PET SUVR	Plasma GFAP (log10)	42	-0.319	0.04											-1.73e-18	1.0
112	Plasma	Plasma NFL (log10)	Plasma GFAP (log10)	44	0.379	0.01											6.94e-18	1.0
114	Plasma	Plasma P-tau217 (log10)	Plasma GFAP (log10)	39	0.396	0.01											6.77e-17	1.0
123	Cognitive	Digit Span Test	Plasma GFAP (log10)	37	-0.431	0.008											-2.55e-16	1.0
127	Cognitive	Trail-Making Test A	Plasma GFAP (log10)	34	0.412	0.01	-0.434	0.009									-3.12e-17	1.0
128	Cognitive	Trail-Making Test B	Plasma GFAP (log10)	19	0.495	0.03											1.04e-17	1.0
147	Volumetric	Left Inferior Parietal Volume z-score	Plasma GFAP (log10)	36	-0.3	0.04	0.527	<0.001									1.39e-17	1.0
157	Volumetric	Left Parahippocampal Volume z-score	Plasma GFAP (log10)	36	0.37	0.03											1.39e-16	1.0
182	Volumetric	Right Hippocampal Volume z-score	Plasma GFAP (log10)	36	0.335	0.046											1.53e-16	1.0
196	Volumetric	Right Pericalcarine Volume z-score	Plasma GFAP (log10)	36	0.372	0.03											2.78e-17	1.0
215	Plasma	Plasma GFAP (log10)	Plasma NFL (log10)	44	0.379	0.01											1.19e-15	1.0
216	Plasma	Plasma P-tau181 (log10)	Plasma NFL (log10)	44	0.326	0.03											-6.25e-17	1.0
248	Volumetric	Left Hippocampal Volume z-score	Plasma NFL (log10)	36	0.33	0.0496											4.16e-17	1.0
303	Volumetric	Right Putamen Volume z-score	Plasma NFL (log10)	31	-0.359	0.04					-0.84	0.02					0.434	0.11
313	FDG PET	Medial Temporal FDG-PET SUVR	Plasma Aβ42/40 (log10)	35	0.389	0.01			0.467	0.002							-0.015	0.92
315	FDG PET	Precuneus FDG-PET SUVR	Plasma Aβ42/40 (log10)	35	0.374	0.02	0.448	0.008	0.365	0.02							-0.017	0.91
319	Plasma	Plasma P-tau181 (log10)	Plasma Aβ42/40 (log10)	38	0.386	0.02											-1.04e-16	1.0
322	Plasma	Plasma P-tau231 (log10)	Plasma Aβ42/40 (log10)	36	0.464	0.004											4.86e-17	1.0
335	Volumetric	Left Angular Gyrus Volume z-score	Plasma Aβ42/40 (log10)	30	0.392	0.02	0.524	0.003									4.16e-17	1.0
413	FDG PET	Frontal FDG-PET SUVR	Plasma P-tau181 (log10)	41	0.343	0.03	0.341	0.04	0.474	0.005							0.002	0.99
416	FDG PET	Medial Temporal FDG-PET SUVR	Plasma P-tau181 (log10)	41	0.547	<0.001			0.59	<0.001							0.012	0.92
417	FDG PET	Posterior Cingulate FDG-PET SUVR	Plasma P-tau181 (log10)	41	0.373	0.02			0.368	0.02							0.025	0.86
420	Plasma	Plasma Aβ42/40 (log10)	Plasma P-tau181 (log10)	35	0.507	0.001									0.748	0.01	-0.188	0.31
422	Plasma	Plasma NFL (log10)	Plasma P-tau181 (log10)	44	0.326	0.03											6.94e-18	1.0
423	Plasma	Plasma P-tau217 (log10)	Plasma P-tau181 (log10)	39	0.449	0.004											6.77e-17	1.0
424	Plasma	Plasma P-tau217 / Aβ42 (log10)	Plasma P-tau181 (log10)	34	0.49	0.003											0.00e+00	1.0
425	Plasma	Plasma P-tau231 (log10)	Plasma P-tau181 (log10)	39	0.905	<0.001											-4.16e-16	1.0
426	Cognitive	ADCS Activities of Daily Living (ADL) Scale	Plasma P-tau181 (log10)	37	0.328	0.048											-2.69e-16	1.0
436	Cognitive	Trail-Making Test A	Plasma P-tau181 (log10)	34	0.336	0.04	-0.36	0.03									-3.12e-17	1.0
519	FDG PET	Medial Temporal FDG-PET SUVR	Plasma P-tau231 (log10)	38	0.348	0.03											2.20e-15	1.0
523	Plasma	Plasma Aβ42/40 (log10)	Plasma P-tau231 (log10)	33	0.559	<0.001									0.72	0.02	-0.171	0.35
526	Plasma	Plasma P-tau181 (log10)	Plasma P-tau231 (log10)	39	0.905	<0.001											1.39e-16	1.0
527	Plasma	Plasma P-tau217 (log10)	Plasma P-tau231 (log10)	36	0.359	0.03											-6.59e-17	1.0
528	Plasma	Plasma P-tau217 / Aβ42 (log10)	Plasma P-tau231 (log10)	33	0.498	0.003											1.83e-16	1.0
541	Volumetric	Left Angular Gyrus Volume z-score	Plasma P-tau231 (log10)	32	0.293	0.04	0.659	<0.001									1.11e-16	1.0
546	Volumetric	Left Combined Inferior Frontal + Insula Volume z-score	Plasma P-tau231 (log10)	32	0.534	0.002											6.59e-17	1.0
547	Volumetric	Left Combined Lateral Occipital + Lingual + Cuneus Volume z-score	Plasma P-tau231 (log10)	32	0.364	0.04											-1.11e-16	1.0
556	Volumetric	Left Gray Matter Volume z-score	Plasma P-tau231 (log10)	32	0.336	0.03	0.546	<0.001									1.11e-16	1.0
558	Volumetric	Left Inferior Frontal Volume z-score	Plasma P-tau231 (log10)	32	0.376	0.03											5.55e-17	1.0
562	Volumetric	Left Lateral Occipital Volume z-score	Plasma P-tau231 (log10)	32	0.429	0.01											-8.33e-17	1.0
565	Volumetric	Left Lingual Volume z-score	Plasma P-tau231 (log10)	32	0.373	0.04											-5.55e-17	1.0
568	Volumetric	Left Orbitofrontal Volume z-score	Plasma P-tau231 (log10)	32	0.463	0.008											2.78e-17	1.0
571	Volumetric	Left Pericalcarine Volume z-score	Plasma P-tau231 (log10)	32	-0.487	0.005											-2.78e-17	1.0
578	Volumetric	Left Superior Temporal Volume z-score	Plasma P-tau231 (log10)	32	0.44	0.01											1.11e-16	1.0
580	Volumetric	Right Angular Gyrus Volume z-score	Plasma P-tau231 (log10)	32	0.37	0.01	0.578	<0.001	0.454	0.004							-2.78e-17	1.0
584	Volumetric	Right Combined Lateral Occipital + Lingual + Cuneus Volume z-score	Plasma P-tau231 (log10)	32	0.438	0.01											5.55e-17	1.0
587	Volumetric	Right Combined Precuneus + Angular Gyrus Volume z-score	Plasma P-tau231 (log10)	32	0.365	0.01	0.646	<0.001	0.421	0.005							1.11e-16	1.0
588	Volumetric	Right Combined Precuneus + Inferior Parietal Volume z-score	Plasma P-tau231 (log10)	32	0.39	0.009	0.643	<0.001	0.355	0.02							-1.11e-16	1.0
591	Volumetric	Right Frontal Volume z-score	Plasma P-tau231 (log10)	32	0.423	0.02											1.11e-16	1.0
593	Volumetric	Right Gray Matter Volume z-score	Plasma P-tau231 (log10)	32	0.456	0.004	0.478	0.003									0.00e+00	1.0
595	Volumetric	Right Inferior Frontal Volume z-score	Plasma P-tau231 (log10)	32	0.522	0.002											5.90e-17	1.0
596	Volumetric	Right Inferior Parietal Volume z-score	Plasma P-tau231 (log10)	32	0.406	0.008	0.597	<0.001	0.367	0.02							5.55e-17	1.0
599	Volumetric	Right Lateral Occipital Volume z-score	Plasma P-tau231 (log10)	32	0.433	0.01											5.55e-17	1.0
600	Volumetric	Right Lateral Temporal Volume z-score	Plasma P-tau231 (log10)	32	0.357	0.04											-4.16e-17	1.0
602	Volumetric	Right Lingual volume z-score	Plasma P-tau231 (log10)	32	0.419	0.02											-2.78e-17	1.0
603	Volumetric	Right Middle Frontal Volume z-score	Plasma P-tau231 (log10)	32	0.405	0.02	0.376	0.02									-2.78e-17	1.0
605	Volumetric	Right Orbitofrontal Volume z-score	Plasma P-tau231 (log10)	32	0.364	0.04											-5.55e-17	1.0
607	Volumetric	Right Parietal Volume z-score	Plasma P-tau231 (log10)	32	0.302	0.04	0.666	<0.001	0.343	0.02							-5.55e-17	1.0
615	Volumetric	Right Superior Temporal Volume z-score	Plasma P-tau231 (log10)	32	0.422	0.02											6.94e-17	1.0
617	Volumetric	Total Gray Matter Volume z-score	Plasma P-tau231 (log10)	32	0.412	0.007	0.548	<0.001									2.78e-17	1.0
620	FDG PET	Inferior Parietal FDG-PET SUVR	Plasma P-tau217 / Aβ42 (log10)	33	-0.433	0.01											2.67e-16	1.0
621	FDG PET	Lateral Temporal FDG-PET SUVR	Plasma P-tau217 / Aβ42 (log10)	33	-0.416	0.02											-3.45e-16	1.0
629	Plasma	Plasma P-tau181 (log10)	Plasma P-tau217 / Aβ42 (log10)	34	0.49	0.003											5.27e-16	1.0
630	Plasma	Plasma P-tau217 (log10)	Plasma P-tau217 / Aβ42 (log10)	34	0.871	<0.001											2.34e-17	1.0
631	Plasma	Plasma P-tau231 (log10)	Plasma P-tau217 / Aβ42 (log10)	33	0.498	0.003											6.78e-16	1.0
634	Cognitive	Benton Visual Retention Test	Plasma P-tau217 / Aβ42 (log10)	28	-0.482	0.005			0.344	0.04							5.55e-17	1.0
642	Cognitive	Trail-Making Test A	Plasma P-tau217 / Aβ42 (log10)	27	0.381	0.0499											4.16e-17	1.0
645	Volumetric	Left Anterior Cingulate Volume z-score	Plasma P-tau217 / Aβ42 (log10)	27	0.391	0.04											-4.16e-17	1.0
664	Volumetric	Left Insula Volume z-score	Plasma P-tau217 / Aβ42 (log10)	27	0.46	0.02											8.33e-17	1.0
670	Volumetric	Left Middle Temporal Volume z-score	Plasma P-tau217 / Aβ42 (log10)	27	0.516	0.01	0.473	0.02	0.535	0.007							6.94e-17	1.0
701	Volumetric	Right Insula Volume z-score	Plasma P-tau217 / Aβ42 (log10)	27	0.446	0.02											-1.39e-17	1.0
